# Supplementary material for: Crystal structure of benzyl 2-naphthyl ether, a sensitiser for thermal paper
Source: Acta Crystallogr E Crystallogr Commun. 2019 Jan 18;75(Pt 2):242–5. doi: 10.1107/S2056989019000690 (PMC6362652; doi:10.1107/S2056989019000690)
Supplement: Supplementary file 1 [file e-75-00242-sup1.cif]

##############################################################################
#                                                                            #
# This CIF contains the data in a paper accepted for publication in          #
# Acta Crystallographica Section E. It conforms to the requirements of       #
# Notes for Authors for Acta Crystallographica Section E, and has been       #
# peer reviewed under the auspices of the IUCr Commission on Journals.       #
#                                                                            #
# Full details of the Crystallographic Information File format               #
# are given in the paper "The Crystallographic Information File (CIF):       #
# a New Standard Archive File for Crystallography" by S. R. Hall, F. H.      #
# Allen and I. D. Brown [Acta Cryst. (1991), A47, 655-685].                  #
#                                                                            #
# The current version of the core CIF dictionary is obtainable from          #
# ftp://ftp.iucr.org/pub/cif_core.dic.                                       #
#                                                                            #
# Software is freely available for graphical display of the structure(s)     #
# in this CIF. For information consult the CIF software page                 #
# http://www.iucr.org/resources/cif/software.                                #
#                                                                            #
# This file may be used for bona fide research purposes within the           #
# scientific community so long as proper attribution is given to the journal # 
# article from which it was obtained.                                        #
#                                                                            #
##############################################################################
data_global
_audit_creation_method     'by CrystalStructure 4.3'
_journal_date_recd_electronic     2018-12-03
_journal_date_accepted     2019-01-15
_journal_name_full     'Acta Crystallographica, Section E'
_journal_year     2019
_journal_volume     75
_journal_issue      2
_journal_page_first     242
_journal_page_last     245
_journal_paper_category     GO
_journal_paper_doi     10.1107/S2056989019000690
_journal_coeditor_code     IS5508
_publ_contact_author_name     'Shinya Matsumoto'
_publ_contact_author_address
;
Graduate school of Environment and Information Sciences, Yokohama National
University, Tokiwadai 79-7, Hodogaya-ku, Yokohama 240-8501, Japan
;
_publ_contact_author_email     matsumoto-shinya-py@ynu.ac.jp
_publ_contact_author_fax     '+81453393345'
_publ_contact_author_phone     '+81453393366'
_publ_section_title
;
Crystal structure of benzyl 2-naphthyl ether, a sensitiser for thermal paper
;
_publ_section_title_footnote     .
loop_
    _publ_author_name
    _publ_author_footnote
    _publ_author_address
    'Kikuchi, Takuya' .
;
Graduate School of Environment and Information Sciences,
Yokohama National University,
Tokiwadai 79-7, Hodogaya-ku, Yokohama 240-8501, Japan
;
    'Gontani, Saori' .
;
Graduate School of Environment and Information Sciences,
Yokohama National University,
Tokiwadai 79-7, Hodogaya-ku, Yokohama 240-8501, Japan
;
    'Miyanaga, Kyohei' .
;
Functional Chemicals R&D Laboratories, Nippon Kayaku Corporation Limited,
Shimo 3-31-2, Kita-ku, Tokyo 115-8588, Japan
;
    'Kurata, Takaaki' .
;
Functional Chemicals R&D Laboratories, Nippon Kayaku Corporation Limited,
Shimo 3-31-2, Kita-ku, Tokyo 115-8588, Japan
;
    'Akatani, Yoshiki' .
;
Color Materials Division in Functional Chemicals Group,
Nippon Kayaku Corporation Limited, Shimo 3-31-2, Kita-ku,
Tokyo 115-8588, Japan
;
    'Matsumoto, Shinya' .
;
Graduate School of Environment and Information Sciences,
Yokohama National University,
Tokiwadai 79-7, Hodogaya-ku, Yokohama 240-8501, Japan
;
_publ_section_synopsis
;
We report the crystal structure of benzyl 2-naphthyl ether, which is used as a
sensitiser for thermal paper. In the crystal, one molecule interacts with six
neighbouring molecules <i>via</i> C---H...\p intermolecular interactions to
form a herringbone molecular arrangement.
;
data_I
_database_code_depnum_ccdc_archive 'CCDC 1890872'
_chemical_name_systematic
;
2-(Benzyloxy)naphthalene
;
_chemical_name_common
;
Benzyl naphthalen-2-yl ether
;
_chemical_formula_moiety     'C17 H14 O'
_chemical_formula_sum     'C17 H14 O'
_chemical_formula_iupac     'C17 H14 O'
_chemical_formula_weight     234.30
_chemical_melting_point     ?
_chemical_absolute_configuration     ad
_space_group_crystal_system     orthorhombic
_space_group_name_H-M_alt     'P 21 21 21'
_space_group_name_Hall     'P 2ac 2ab'
loop_
    _space_group_symop_id
    _space_group_symop_operation_xyz
    1 '+X,+Y,+Z'
    2 '1/2-X,-Y,1/2+Z'
    3 '1/2+X,1/2-Y,-Z'
    4 '-X,1/2+Y,1/2-Z'
_cell_length_a     6.10537(10)
_cell_length_b     7.58687(13)
_cell_length_c     26.8196(5)
_cell_angle_alpha     90.0000
_cell_angle_beta     90.0000
_cell_angle_gamma     90.0000
_cell_volume     1242.30(4)
_cell_formula_units_Z     4
_cell_measurement_reflns_used     2523
_cell_measurement_theta_min     6.06
_cell_measurement_theta_max     71.13
_cell_measurement_temperature     298
_exptl_crystal_description     plate
_exptl_crystal_colour     colourless
_exptl_crystal_size_max     0.605
_exptl_crystal_size_mid     0.415
_exptl_crystal_size_min     0.041
_exptl_crystal_density_diffrn     1.253
_exptl_crystal_density_meas     ?
_exptl_crystal_density_method     'not measured'
_exptl_crystal_F_000     496.00
_exptl_absorpt_coefficient_mu     0.594
_exptl_absorpt_correction_type     multi-scan
_exptl_absorpt_process_details
;
(CrysAlis PRO; Rigaku OD, 2015)
;
_exptl_absorpt_correction_T_min     0.396
_exptl_absorpt_correction_T_max     0.976
_diffrn_ambient_temperature     298
_diffrn_radiation_type     'Cu K\a'
_diffrn_radiation_wavelength     1.54184
_diffrn_measurement_device_type     'Rigaku XtaLAB PRO'
_diffrn_measurement_method     \w
_diffrn_detector_area_resol_mean     5.811
_diffrn_reflns_number     3724
_diffrn_reflns_av_R_equivalents     0.0334
_diffrn_reflns_av_unetI/netI     0.0550
_diffrn_reflns_theta_min     3.296
_diffrn_reflns_theta_max     66.407
_diffrn_reflns_theta_full     66.407
_diffrn_measured_fraction_theta_max     0.995
_diffrn_measured_fraction_theta_full     0.995
_diffrn_reflns_limit_h_min     -3
_diffrn_reflns_limit_h_max     7
_diffrn_reflns_limit_k_min     -9
_diffrn_reflns_limit_k_max     8
_diffrn_reflns_limit_l_min     -31
_diffrn_reflns_limit_l_max     31
_diffrn_standards_number     0
_diffrn_standards_interval_count     .
_diffrn_standards_decay_%     ?
_refine_special_details
;
    Refinement was performed using all reflections. The weighted
    R-factor (wR) and goodness of fit (S) are based on F^2^.
    R-factor (gt) are based on F. The threshold expression of
    F^2^ > 2.0 sigma(F^2^) is used only for calculating R-factor (gt).
;
_reflns_number_total     2017
_reflns_number_gt     1841
_reflns_threshold_expression     F^2^>2.0\s(F^2^)
_refine_ls_structure_factor_coef     Fsqd
_refine_ls_R_factor_all     0.0448
_refine_ls_R_factor_gt     0.0424
_refine_ls_wR_factor_gt     0.1041
_refine_ls_wR_factor_ref     0.1069
_refine_ls_goodness_of_fit_ref     1.013
_refine_ls_number_reflns     2017
_refine_ls_number_parameters     163
_refine_ls_number_restraints     0
_refine_ls_hydrogen_treatment     constr
_refine_ls_weighting_scheme     calc
_refine_ls_weighting_details
                    'w = 1/[\s^2^(Fo^2^)+(0.0559P)^2^] where P=(Fo^2^+2Fc^2^)/3'
_atom_sites_solution_hydrogens     geom
_atom_sites_solution_primary     direct
_atom_sites_solution_secondary     difmap
_refine_ls_shift/su_max     0.000
_refine_diff_density_max     0.12
_refine_diff_density_min     -0.20
_refine_ls_extinction_method     none
_refine_ls_extinction_coef     ?
_refine_ls_abs_structure_details
;
Flack <i>x</i> determined using 601 quotients
[(<i>I</i>^+^)-(<i>I</i>^-^)]/[(<i>I</i>^+^)+(<i>I</i>^-^)]
(Parsons <i>et al</i>., 2013)
;
_refine_ls_abs_structure_Flack     -0.3(3)
loop_
    _atom_type_symbol
    _atom_type_description
    _atom_type_scat_dispersion_real
    _atom_type_scat_dispersion_imag
    _atom_type_scat_source
    'H' 'H' 0.0000 0.0000
;
International Tables for Crystallography
(Vol. C, Table 6.1.1.4)
;
    'O' 'O' 0.0492 0.0322
;
International Tables for Crystallography
(Vol. C, Tables 4.2.6.8 and 6.1.1.4)
;
    'C' 'C' 0.0181 0.0091
;
International Tables for Crystallography
(Vol. C, Tables 4.2.6.8 and 6.1.1.4)
;
_computing_data_collection
;
CrysAlis PRO (Rigaku OD, 2015)
;
_computing_cell_refinement
;
CrysAlis PRO (Rigaku OD, 2015)
;
_computing_data_reduction
;
CrysAlis PRO (Rigaku OD, 2015)
;
_computing_structure_solution
;
<i>SHELXT</i> (Sheldrick, 2015<i>a</i>)
;
_computing_structure_refinement
;
SHELXL2014 (Sheldrick, 2015<i>b</i>)
;
_computing_molecular_graphics
;
CrystalStructure (Rigaku, 2018)
;
_computing_publication_material
;
CrystalStructure (Rigaku, 2018)
;
loop_
    _atom_site_type_symbol
    _atom_site_label
    _atom_site_fract_x
    _atom_site_fract_y
    _atom_site_fract_z
    _atom_site_U_iso_or_equiv
    _atom_site_adp_type
    _atom_site_calc_flag
    _atom_site_occupancy
    _atom_site_disorder_assembly
    _atom_site_disorder_group
    O O1 0.5853(3) 0.5557(2) 0.39703(5) 0.0492(4) Uani d 1 . .
    C C1 0.6358(4) 0.5250(3) 0.44606(8) 0.0394(5) Uani d 1 . .
    C C5 0.5738(4) 0.5198(3) 0.53498(7) 0.0380(5) Uani d 1 . .
    C C3 0.9115(3) 0.4027(3) 0.50010(8) 0.0432(5) Uani d 1 . .
    H H3 1.0488 0.3518 0.5045 0.052 Uiso calc 1 . .
    C C4 0.7789(4) 0.4363(3) 0.54226(8) 0.0393(5) Uani d 1 . .
    C C12 0.3435(4) 0.6519(3) 0.33234(8) 0.0446(5) Uani d 1 . .
    C C6 0.5058(3) 0.5652(3) 0.48601(8) 0.0405(5) Uani d 1 . .
    H H6 0.3728 0.6223 0.4811 0.049 Uiso calc 1 . .
    C C7 0.8415(4) 0.3848(3) 0.59097(9) 0.0494(6) Uani d 1 . .
    H H7 0.9760 0.3300 0.5960 0.059 Uiso calc 1 . .
    C C2 0.8426(4) 0.4432(3) 0.45349(9) 0.0447(5) Uani d 1 . .
    H H2 0.9310 0.4173 0.4262 0.054 Uiso calc 1 . .
    C C10 0.4399(4) 0.5505(3) 0.57705(8) 0.0466(5) Uani d 1 . .
    H H10 0.3060 0.6072 0.5731 0.056 Uiso calc 1 . .
    C C11 0.3713(4) 0.6215(4) 0.38720(8) 0.0491(6) Uani d 1 . .
    H H11A 0.3492 0.7313 0.4051 0.059 Uiso calc 1 . .
    H H11B 0.2628 0.5374 0.3987 0.059 Uiso calc 1 . .
    C C8 0.7069(5) 0.4148(4) 0.63052(9) 0.0561(6) Uani d 1 . .
    H H8 0.7496 0.3798 0.6623 0.067 Uiso calc 1 . .
    C C9 0.5047(5) 0.4980(3) 0.62363(9) 0.0547(6) Uani d 1 . .
    H H9 0.4136 0.5177 0.6509 0.066 Uiso calc 1 . .
    C C13 0.1486(4) 0.6077(4) 0.30972(9) 0.0572(6) Uani d 1 . .
    H H13 0.0402 0.5509 0.3280 0.069 Uiso calc 1 . .
    C C17 0.5030(5) 0.7337(4) 0.30452(9) 0.0557(6) Uani d 1 . .
    H H17 0.6365 0.7617 0.3192 0.067 Uiso calc 1 . .
    C C16 0.4669(6) 0.7750(4) 0.25472(10) 0.0650(8) Uani d 1 . .
    H H16 0.5752 0.8315 0.2363 0.078 Uiso calc 1 . .
    C C14 0.1122(5) 0.6472(5) 0.25993(10) 0.0721(9) Uani d 1 . .
    H H14 -0.0195 0.6162 0.2449 0.086 Uiso calc 1 . .
    C C15 0.2717(5) 0.7322(4) 0.23289(10) 0.0706(9) Uani d 1 . .
    H H15 0.2467 0.7607 0.1996 0.085 Uiso calc 1 . .
loop_
    _atom_site_aniso_label
    _atom_site_aniso_U_11
    _atom_site_aniso_U_22
    _atom_site_aniso_U_33
    _atom_site_aniso_U_12
    _atom_site_aniso_U_13
    _atom_site_aniso_U_23
    O1 0.0436(8) 0.0647(10) 0.0394(8) 0.0042(7) 0.0028(7) 0.0050(7)
    C1 0.0388(11) 0.0405(11) 0.0387(11) -0.0026(9) 0.0009(9) 0.0015(8)
    C5 0.0394(11) 0.0352(10) 0.0393(11) -0.0026(8) 0.0009(9) -0.0017(9)
    C3 0.0325(9) 0.0461(11) 0.0510(13) 0.0024(9) 0.0007(11) -0.0012(10)
    C4 0.0366(10) 0.0367(10) 0.0448(11) -0.0015(9) -0.0019(10) -0.0017(9)
    C12 0.0473(12) 0.0465(11) 0.0401(11) 0.0038(10) -0.0003(10) -0.0054(9)
    C6 0.0342(10) 0.0439(11) 0.0435(11) 0.0035(8) 0.0025(10) 0.0006(9)
    C7 0.0474(12) 0.0489(12) 0.0517(13) 0.0047(11) -0.0082(12) 0.0020(10)
    C2 0.0342(10) 0.0509(12) 0.0490(12) -0.0003(9) 0.0086(10) -0.0012(10)
    C10 0.0438(12) 0.0505(12) 0.0454(12) 0.0058(10) 0.0058(11) -0.0035(10)
    C11 0.0433(12) 0.0619(14) 0.0423(12) 0.0026(11) 0.0017(10) 0.0014(10)
    C8 0.0682(16) 0.0590(14) 0.0411(12) 0.0024(13) -0.0041(13) 0.0023(11)
    C9 0.0633(15) 0.0595(14) 0.0414(12) 0.0015(13) 0.0100(12) -0.0025(11)
    C13 0.0472(12) 0.0702(16) 0.0542(14) -0.0016(12) -0.0033(12) -0.0035(12)
    C17 0.0600(14) 0.0602(15) 0.0470(13) -0.0119(12) -0.0011(13) -0.0033(11)
    C16 0.085(2) 0.0626(16) 0.0473(14) -0.0058(16) 0.0077(15) 0.0040(12)
    C14 0.0624(17) 0.099(2) 0.0545(16) 0.0074(17) -0.0178(15) -0.0066(16)
    C15 0.092(2) 0.0753(19) 0.0444(13) 0.0178(18) -0.0101(16) 0.0030(13)
_geom_special_details
;
 All esds (except the esd in the dihedral angle between two l.s. planes)
 are estimated using the full covariance matrix.  The cell esds are taken
 into account individually in the estimation of esds in distances, angles
 and torsion angles; correlations between esds in cell parameters are only
 used when they are defined by crystal symmetry.  An approximate (isotropic)
 treatment of cell esds is used for estimating esds involving l.s. planes.
;
loop_
    _geom_bond_atom_site_label_1
    _geom_bond_atom_site_label_2
    _geom_bond_site_symmetry_2
    _geom_bond_distance
    _geom_bond_publ_flag
    O1 C1 . 1.370(2) ?
    O1 C11 . 1.423(3) ?
    C1 C6 . 1.368(3) ?
    C1 C2 . 1.421(3) ?
    C5 C10 . 1.413(3) ?
    C5 C4 . 1.417(3) ?
    C5 C6 . 1.420(3) ?
    C3 C2 . 1.354(3) ?
    C3 C4 . 1.414(3) ?
    C3 H3 . 0.9300 ?
    C4 C7 . 1.416(3) ?
    C12 C17 . 1.374(3) ?
    C12 C13 . 1.377(3) ?
    C12 C11 . 1.499(3) ?
    C6 H6 . 0.9300 ?
    C7 C8 . 1.361(4) ?
    C7 H7 . 0.9300 ?
    C2 H2 . 0.9300 ?
    C10 C9 . 1.370(3) ?
    C10 H10 . 0.9300 ?
    C11 H11A . 0.9700 ?
    C11 H11B . 0.9700 ?
    C8 C9 . 1.399(4) ?
    C8 H8 . 0.9300 ?
    C9 H9 . 0.9300 ?
    C13 C14 . 1.387(4) ?
    C13 H13 . 0.9300 ?
    C17 C16 . 1.390(4) ?
    C17 H17 . 0.9300 ?
    C16 C15 . 1.367(4) ?
    C16 H16 . 0.9300 ?
    C14 C15 . 1.375(4) ?
    C14 H14 . 0.9300 ?
    C15 H15 . 0.9300 ?
loop_
    _geom_angle_atom_site_label_1
    _geom_angle_atom_site_label_2
    _geom_angle_atom_site_label_3
    _geom_angle_site_symmetry_1
    _geom_angle_site_symmetry_3
    _geom_angle
    _geom_angle_publ_flag
    C1 O1 C11 . . 116.36(18) ?
    C6 C1 O1 . . 125.7(2) ?
    C6 C1 C2 . . 120.2(2) ?
    O1 C1 C2 . . 114.1(2) ?
    C10 C5 C4 . . 118.4(2) ?
    C10 C5 C6 . . 122.0(2) ?
    C4 C5 C6 . . 119.61(19) ?
    C2 C3 C4 . . 121.3(2) ?
    C2 C3 H3 . . 119.4 ?
    C4 C3 H3 . . 119.4 ?
    C3 C4 C7 . . 122.2(2) ?
    C3 C4 C5 . . 118.47(19) ?
    C7 C4 C5 . . 119.3(2) ?
    C17 C12 C13 . . 118.9(2) ?
    C17 C12 C11 . . 121.5(2) ?
    C13 C12 C11 . . 119.5(2) ?
    C1 C6 C5 . . 120.1(2) ?
    C1 C6 H6 . . 120.0 ?
    C5 C6 H6 . . 120.0 ?
    C8 C7 C4 . . 120.6(2) ?
    C8 C7 H7 . . 119.7 ?
    C4 C7 H7 . . 119.7 ?
    C3 C2 C1 . . 120.3(2) ?
    C3 C2 H2 . . 119.8 ?
    C1 C2 H2 . . 119.8 ?
    C9 C10 C5 . . 120.9(2) ?
    C9 C10 H10 . . 119.5 ?
    C5 C10 H10 . . 119.5 ?
    O1 C11 C12 . . 109.85(19) ?
    O1 C11 H11A . . 109.7 ?
    C12 C11 H11A . . 109.7 ?
    O1 C11 H11B . . 109.7 ?
    C12 C11 H11B . . 109.7 ?
    H11A C11 H11B . . 108.2 ?
    C7 C8 C9 . . 120.4(2) ?
    C7 C8 H8 . . 119.8 ?
    C9 C8 H8 . . 119.8 ?
    C10 C9 C8 . . 120.4(2) ?
    C10 C9 H9 . . 119.8 ?
    C8 C9 H9 . . 119.8 ?
    C12 C13 C14 . . 120.7(3) ?
    C12 C13 H13 . . 119.7 ?
    C14 C13 H13 . . 119.7 ?
    C12 C17 C16 . . 120.8(3) ?
    C12 C17 H17 . . 119.6 ?
    C16 C17 H17 . . 119.6 ?
    C15 C16 C17 . . 119.8(3) ?
    C15 C16 H16 . . 120.1 ?
    C17 C16 H16 . . 120.1 ?
    C15 C14 C13 . . 119.7(3) ?
    C15 C14 H14 . . 120.1 ?
    C13 C14 H14 . . 120.1 ?
    C16 C15 C14 . . 120.2(3) ?
    C16 C15 H15 . . 119.9 ?
    C14 C15 H15 . . 119.9 ?
loop_
    _geom_torsion_atom_site_label_1
    _geom_torsion_atom_site_label_2
    _geom_torsion_atom_site_label_3
    _geom_torsion_atom_site_label_4
    _geom_torsion_site_symmetry_1
    _geom_torsion_site_symmetry_2
    _geom_torsion_site_symmetry_3
    _geom_torsion_site_symmetry_4
    _geom_torsion
    _geom_torsion_publ_flag
    C11 O1 C1 C6 . . . . -5.6(3) ?
    C11 O1 C1 C2 . . . . 174.04(19) ?
    C2 C3 C4 C7 . . . . 175.9(2) ?
    C2 C3 C4 C5 . . . . -2.3(3) ?
    C10 C5 C4 C3 . . . . 178.9(2) ?
    C6 C5 C4 C3 . . . . 0.8(3) ?
    C10 C5 C4 C7 . . . . 0.8(3) ?
    C6 C5 C4 C7 . . . . -177.4(2) ?
    O1 C1 C6 C5 . . . . 177.4(2) ?
    C2 C1 C6 C5 . . . . -2.2(3) ?
    C10 C5 C6 C1 . . . . -176.7(2) ?
    C4 C5 C6 C1 . . . . 1.4(3) ?
    C3 C4 C7 C8 . . . . -178.1(2) ?
    C5 C4 C7 C8 . . . . 0.0(3) ?
    C4 C3 C2 C1 . . . . 1.6(3) ?
    C6 C1 C2 C3 . . . . 0.7(3) ?
    O1 C1 C2 C3 . . . . -178.9(2) ?
    C4 C5 C10 C9 . . . . -1.2(3) ?
    C6 C5 C10 C9 . . . . 176.9(2) ?
    C1 O1 C11 C12 . . . . 178.72(19) ?
    C17 C12 C11 O1 . . . . -44.9(3) ?
    C13 C12 C11 O1 . . . . 139.5(2) ?
    C4 C7 C8 C9 . . . . -0.3(4) ?
    C5 C10 C9 C8 . . . . 0.9(4) ?
    C7 C8 C9 C10 . . . . -0.1(4) ?
    C17 C12 C13 C14 . . . . -0.8(4) ?
    C11 C12 C13 C14 . . . . 174.9(3) ?
    C13 C12 C17 C16 . . . . 1.4(4) ?
    C11 C12 C17 C16 . . . . -174.2(2) ?
    C12 C17 C16 C15 . . . . -0.7(4) ?
    C12 C13 C14 C15 . . . . -0.4(4) ?
    C17 C16 C15 C14 . . . . -0.6(5) ?
    C13 C14 C15 C16 . . . . 1.2(5) ?
loop_
    _geom_hbond_atom_site_label_d
    _geom_hbond_atom_site_label_h
    _geom_hbond_atom_site_label_a
    _geom_hbond_site_symmetry_d
    _geom_hbond_site_symmetry_h
    _geom_hbond_site_symmetry_a
    _geom_hbond_distance_dh
    _geom_hbond_distance_ha
    _geom_hbond_distance_da
    _geom_hbond_angle_dha
    _geom_hbond_publ_flag
    C3 H3 Cg1 1_555 1_555 3_556 0.93 2.71 3.439(2) 135 y
    C11 H11A Cg2 1_555 1_555 3_466 0.97 2.63 3.512(3) 150 y
    C16 H16 Cg3 1_555 1_555 4_655 0.93 2.87 3.586(3) 135 y
_shelx_hkl_file
;
   0   0   2 1033.50   60.44
   0   0   3   -0.01    0.06
   0   0   4  402.88   23.83
   0   0   5    5.04    0.58
   0   0   6 1426.13   83.69
   0   0   7    0.04    0.12
   0   0   8  623.01   37.00
   0   0   9    0.05    0.13
   0   0  -9   -0.04    0.13
   0   0  10   31.05    2.64
   0   0 -10   34.28    2.64
   0   0 -11    0.18    0.19
   0   0  11   -0.07    0.16
   0   0  12   28.71    2.71
   0   0 -12   31.26    2.66
   0   0  13    0.09    0.17
   0   0 -13   -0.08    0.22
   0   0 -14 1652.27   97.84
   0   0 -15   -0.11    0.20
   0   0 -16  303.99   19.94
   0   0 -16  315.36   19.44
   0   0 -17    0.28    0.44
   0   0 -18    2.32    0.75
   0   0 -19    0.12    0.39
   0   0 -20  160.71   11.31
   0   0 -21    0.45    0.61
   0   0 -22   56.31    5.33
   0   0 -23    0.36    0.69
   0   0 -24   64.48    6.18
   0   0 -25    0.41    0.79
   0   0 -26   36.19    4.39
   0   0 -27   -0.42    0.76
   0   0 -28   19.14    3.00
   0   0 -29    0.44    0.72
   0   0 -30   16.46    2.76
   0   0 -31    0.86    0.70
   0   0 -32    7.97    1.60
   0   1   0    2.42    0.46
   0  -1   0    0.09    0.19
   0   1  -1  106.63    6.84
   0  -1   1  102.69    6.78
   0  -1  -1  113.80    6.95
   0  -1   1  100.56    6.65
   0   1   1  107.11    6.88
   0   1  -2    9.14    1.02
   0  -1  -3 1778.60  104.28
   0  -1  -4  361.09   21.57
   0  -1   5  191.04   11.83
   0  -1  -5  198.41   11.80
   0   1  -5  191.69   12.13
   0  -1  -6  458.56   26.47
   0   1   6  408.81   26.67
   0   1  -6  471.68   26.97
   0   1   7   71.10    5.41
   0  -1  -7   85.05    5.20
   0   1  -7   84.95    5.72
   0   1  -8   48.80    3.93
   0   1   8   46.61    3.72
   0  -1  -8   52.79    3.50
   0   1   9   57.56    4.66
   0  -1  -9   67.67    4.36
   0   1  -9   67.55    5.00
   0  -1  10   94.00    6.36
   0   1  10   87.27    6.55
   0   1 -10  102.75    6.93
   0   1  11  443.42   29.94
   0  -1  11  503.49   29.74
   0   1 -11  538.42   30.43
   0   1  12  435.79   28.87
   0   1 -12  512.48   29.27
   0   1  13  254.13   17.15
   0   1 -13  277.13   17.40
   0   1 -14    6.11    1.39
   0  -1 -14    7.38    1.04
   0   1 -15   13.78    2.16
   0  -1 -15   13.11    1.58
   0   1 -16  410.61   27.46
   0  -1 -16  433.31   26.05
   0   1 -16  427.81   26.65
   0   1 -17   11.26    1.78
   0  -1 -17   11.84    1.54
   0   1 -18    5.28    1.25
   0  -1 -18    4.98    1.02
   0   1 -19    1.65    0.79
   0  -1 -19    2.23    0.75
   0   1 -20  341.78   22.86
   0  -1 -20  357.67   22.32
   0  -1 -21   22.79    2.67
   0   1 -21   16.88    2.69
   0  -1 -22  739.93   44.30
   0   1 -22  693.84   44.78
   0   1 -23  214.38   15.84
   0  -1 -23  231.09   15.49
   0  -1 -24   36.16    3.98
   0   1 -24   32.19    4.13
   0   1 -25    0.87    0.88
   0  -1 -25    1.30    0.90
   0  -1 -26    3.28    1.24
   0  -1 -27    1.76    0.96
   0  -1 -28   -0.19    0.68
   0   1 -28   -0.21    0.62
   0   1 -29    2.47    1.13
   0  -1 -29    2.35    1.10
   0   1 -30    5.22    1.39
   0  -1 -30    3.94    1.26
   0   1 -31    8.99    1.73
   0   1 -32    2.56    0.82
   0   2   0 3800.49  222.00
   0  -2   0 3760.22  222.16
   0  -2   1 4348.65  256.29
   0   2   1 4143.57  256.29
   0  -2   1 4476.24  255.95
   0   2  -1 4659.68  256.41
   0  -2  -1 4186.35  256.48
   0   2   2 9881.75  579.53
   0  -2  -2 9900.13  579.83
   0  -2   2 9875.73  579.16
   0   2  -2 9999.00  579.58
   0  -2  -3  505.23   30.85
   0  -2   3  496.47   30.15
   0   2  -3  499.50   30.64
   0  -2  -4 1082.54   66.52
   0  -2   4 1111.71   65.82
   0   2  -4 1139.33   66.42
   0  -2  -5  320.91   18.33
   0   2  -5  292.49   18.66
   0  -2  -5  261.26   18.67
   0  -2  -6    7.45    1.07
   0  -2   7  134.18    9.70
   0  -2  -7  178.03    9.95
   0  -2  -8   30.35    2.38
   0  -2  -8   23.10    2.86
   0   2  -8   24.38    2.86
   0   2  -9    7.59    1.49
   0  -2  -9    6.28    1.36
   0  -2  -9    9.15    1.07
   0   2 -10    8.67    1.65
   0  -2 -10    7.06    0.96
   0   2 -11  463.83   32.39
   0  -2 -11  539.00   31.10
   0   2 -12  803.78   51.38
   0  -2 -12  847.04   49.69
   0   2 -13  582.80   37.01
   0   2 -14    9.24    2.04
   0  -2 -15  103.80    7.06
   0  -2 -16   24.94    2.38
   0  -2 -17   13.66    1.68
   0  -2 -18  105.76    7.52
   0  -2 -19    5.04    1.09
   0  -2 -20    0.11    0.38
   0  -2 -21   23.99    2.78
   0  -2 -22   43.93    4.23
   0  -2 -23   55.82    5.12
   0  -2 -24   31.28    3.50
   0   2 -24   25.91    3.62
   0  -2 -25   15.02    2.39
   0   2 -25   12.30    2.39
   0   2 -26   -0.19    0.51
   0  -2 -26    0.68    0.72
   0   2 -27    4.08    1.33
   0  -2 -27    6.80    1.59
   0   2 -28    4.03    1.23
   0  -2 -28    2.98    1.16
   0   2 -29   13.50    2.15
   0  -2 -29   15.74    2.37
   0  -2 -30    5.38    1.35
   0  -2 -30    5.38    1.53
   0  -2 -31    6.12    1.30
   0  -2 -31    4.57    1.28
   0  -2 -32   -0.12    0.38
   0  -3   0   -0.10    0.27
   0   3   0    0.14    0.33
   0  -3   0   -0.15    0.35
   0   3   1    2.80    0.93
   0  -3   1    4.00    0.94
   0  -3  -1    3.38    1.09
   0   3  -1    5.03    1.19
   0   3   2  262.98   16.84
   0  -3   2  251.16   16.24
   0   3  -2  257.88   16.80
   0  -3  -2  239.02   17.10
   0  -3   3   95.46    6.96
   0   3  -3  100.22    7.56
   0  -3  -3   92.27    7.84
   0   3  -4  391.79   24.32
   0  -3   4  382.32   23.55
   0  -3  -4  356.62   24.49
   0   3  -5   63.49    5.59
   0  -3   5   64.05    4.97
   0  -3  -6    0.96    0.50
   0   3  -6    0.16    0.37
   0   3  -7   85.93    7.61
   0  -3  -7  102.59    7.13
   0   3  -8  131.85   10.92
   0  -3  -8  158.84   10.15
   0  -3  -9  152.93   10.05
   0   3  -9  143.31   11.23
   0   3 -10   43.60    4.88
   0  -3 -10   48.54    3.87
   0   3 -11  114.12    9.43
   0   3 -12   21.05    3.26
   0  -3 -12   24.25    2.19
   0  -3 -13   22.35    2.13
   0  -3  14   10.88    1.53
   0  -3 -14    9.08    1.26
   0  -3 -15  184.10   11.90
   0  -3 -16    0.41    0.37
   0  -3 -17   28.54    2.76
   0  -3 -18   55.10    4.54
   0  -3 -19    2.41    0.81
   0  -3 -20   15.20    2.01
   0  -3 -21  100.94    7.59
   0  -3 -22  201.01   13.63
   0  -3 -23  250.89   16.66
   0  -3 -24  146.70   10.61
   0  -3 -25   53.15    4.92
   0  -3 -26    0.57    0.67
   0  -3 -27   11.65    1.92
   0  -3 -28    0.40    0.58
   0  -3 -29    0.37    0.56
   0  -3 -29    0.31    0.56
   0  -3 -30    2.31    0.92
   0  -3 -30    3.27    0.95
   0   4   0    0.18    0.35
   0   4   1   29.05    3.59
   0   4  -1   30.55    3.75
   0   4  -2    5.32    1.49
   0   4  -3  124.54    9.90
   0   4  -4  126.67   10.06
   0   4  -5   13.60    2.44
   0  -4  -6  145.34   10.24
   0   4  -6  126.08   10.65
   0   4  -7   85.80    8.44
   0  -4   7  103.93    7.62
   0  -4   7  109.90    7.49
   0  -4   8   54.94    4.43
   0   4  -8   49.38    5.61
   0  -4   8   58.17    4.72
   0  -4  -8   48.86    4.17
   0  -4  -9   74.14    5.79
   0  -4   9   81.24    6.28
   0  -4   9   86.40    6.12
   0  -4  10  283.58   17.90
   0  -4 -10  280.34   17.68
   0  -4  10  280.57   18.18
   0  -4  11  258.28   16.78
   0  -4  11  271.73   17.20
   0  -4 -11  261.80   16.61
   0  -4  12  304.46   19.23
   0  -4 -12  312.16   18.70
   0  -4  12  279.63   18.75
   0  -4  13   15.30    2.06
   0  -4 -13   15.04    1.77
   0  -4  13   14.53    1.83
   0  -4  14   19.26    2.37
   0  -4 -14   20.33    2.13
   0  -4  15   21.58    2.55
   0  -4 -15   23.60    2.39
   0  -4 -16    0.83    0.48
   0  -4  16    0.55    0.50
   0  -4 -17   -0.10    0.35
   0  -4  17   -0.11    0.38
   0  -4 -18   25.88    2.69
   0  -4 -19    1.39    0.65
   0  -4 -20   -0.11    0.45
   0  -4 -21   51.28    4.50
   0  -4 -22    2.86    0.98
   0  -4 -23   72.14    5.85
   0  -4 -24    1.10    0.70
   0  -4 -25   14.38    2.03
   0  -4 -26    1.28    0.73
   0  -4 -27    5.34    1.20
   0  -4 -28    1.12    0.57
   0  -4 -29    0.18    0.32
   0  -5   0    0.29    0.47
   0  -5  -1   75.01    6.18
   0  -5   1   72.21    6.18
   0  -5  -2    5.25    1.24
   0  -5  -3   37.95    3.78
   0  -5   4   21.09    2.55
   0  -5  -4   16.55    2.27
   0  -5  -5   55.78    4.84
   0  -5   6    0.40    0.59
   0  -5  -6    0.46    0.49
   0  -5   7   36.42    3.68
   0  -5  -7   33.37    3.35
   0  -5   8    0.93    0.63
   0  -5  -8    0.86    0.55
   0  -5  -9   64.90    5.05
   0  -5   9   58.17    5.25
   0  -5 -10  121.69    8.61
   0  -5  10  124.36    9.13
   0  -5 -11  286.88   17.88
   0  -5  11  271.20   18.27
   0  -5 -12   51.07    4.27
   0  -5  12   51.10    4.69
   0  -5 -13    2.55    0.77
   0  -5  13    2.48    0.90
   0  -5  14    5.64    1.30
   0  -5 -14    5.88    1.12
   0  -5  15   25.49    3.03
   0  -5 -15   34.04    3.03
   0  -5  16   14.91    2.11
   0  -5 -16   17.06    2.03
   0  -5 -17   65.78    5.21
   0  -5 -18   28.19    2.87
   0  -5 -19    0.10    0.42
   0  -5 -20    0.62    0.56
   0  -5 -21    0.21    0.37
   0  -5 -22   -0.10    0.42
   0  -5 -23   35.11    3.31
   0  -5 -24   45.74    3.94
   0  -5 -25   21.68    2.33
   0  -5 -26    3.64    0.87
   0  -5 -27    0.52    0.38
   0  -6   0  198.12   13.81
   0  -6   1   41.23    4.22
   0  -6  -1   40.28    4.16
   0  -6   2    9.83    1.87
   0  -6  -2   10.72    1.84
   0  -6   3    2.88    1.02
   0  -6  -3    1.99    0.87
   0  -6  -4   41.97    3.96
   0  -6   4   33.52    3.84
   0  -6  -5    1.07    0.65
   0  -6   5    0.32    0.53
   0  -6  -6    0.64    0.57
   0  -6  -7    7.53    1.42
   0  -6  -8   12.46    1.86
   0  -6  -9    0.68    0.55
   0  -6 -10   79.63    6.14
   0  -6 -11   27.66    2.82
   0  -6 -12    5.01    1.05
   0  -6 -13   24.50    2.56
   0  -6 -14    8.13    1.34
   0  -6 -15    0.19    0.36
   0  -6 -16   14.62    1.87
   0  -6 -17    7.17    1.24
   0  -6 -18   12.79    1.67
   0  -6 -19    6.91    1.17
   0  -6 -20   32.78    2.98
   0  -6 -21   17.83    1.96
   0  -6 -22   18.35    1.96
   0  -6 -23   42.65    3.45
   0  -6 -24    1.74    0.54
   0  -7   0    0.40    0.48
   0  -7   1   77.61    6.30
   0  -7  -1   74.24    6.18
   0  -7   2    0.84    0.66
   0  -7  -2    0.39    0.49
   0  -7  -3   24.30    2.70
   0  -7   3   18.04    2.54
   0  -7  -4    9.55    1.59
   0  -7   4    6.79    1.50
   0  -7   5    6.36    1.45
   0  -7  -5   11.31    1.67
   0  -7  -6    0.56    0.50
   0  -7   6    0.14    0.38
   0  -7   7    0.14    0.43
   0  -7  -7    0.54    0.46
   0  -7  -8    0.20    0.46
   0  -7   8    0.56    0.57
   0  -7   9    2.89    1.00
   0  -7  -9    3.67    0.91
   0  -7 -10    8.22    1.30
   0  -7  10    6.12    1.36
   0  -7  11    3.34    1.03
   0  -7 -11    2.52    0.75
   0  -7 -12   78.09    5.05
   0  -7  12   47.36    5.00
   0  -7  13   30.88    3.63
   0  -7 -13   51.98    3.69
   0  -7 -14    0.69    0.43
   0  -7  14    0.49    0.50
   0  -7  15    2.01    0.79
   0  -7 -15    3.90    0.83
   0  -7 -16   19.44    1.88
   0  -7  16   11.85    1.86
   0  -7 -17    0.13    0.34
   0  -7  17    0.11    0.38
   0  -7  18    2.08    0.75
   0  -7 -18    4.00    0.76
   0  -7  19   -0.27    0.37
   0  -7 -19    0.23    0.25
   0  -7 -20    0.46    0.28
   0  -7  20    0.80    0.45
   0  -7  21   -0.07    0.28
   0  -8   0   -0.18    0.43
   0  -8   1    0.09    0.30
   0  -8  -1    0.26    0.39
   0  -8  -2   36.60    3.10
   0  -8   2   30.75    3.04
   0  -8  -3    4.89    0.94
   0  -8   3    3.05    0.86
   0  -8   4    3.12    0.81
   0  -8  -4    4.50    0.88
   0  -8   5    0.18    0.37
   0  -8  -5    0.15    0.33
   0  -8   6   -0.09    0.30
   0  -8  -6    0.35    0.34
   0  -8  -7    0.92    0.45
   0  -8   7    1.54    0.59
   0  -8   8    1.78    0.63
   0  -8  -8    3.04    0.64
   0  -8  -9    0.41    0.31
   0  -8   9    0.52    0.42
   0  -8  10    3.63    0.84
   0  -8 -10    5.20    0.82
   0  -8 -11   25.08    2.04
   0  -8  11   18.70    2.14
   0  -8  12    0.08    0.31
   0  -8 -12    0.05    0.23
   0  -8  13    1.01    0.45
   0  -8 -13    1.32    0.41
   0  -8 -14    0.74    0.31
   0  -8  14    0.94    0.44
   0  -8 -15    3.95    0.59
   0  -8  15    3.05    0.67
   0  -8  16    1.56    0.46
   0  -9   0   -0.04    0.14
   0  -9   1   21.55    1.77
   0  -9  -1   22.74    1.78
   0  -9   2    2.62    0.48
   0  -9  -2    2.38    0.43
   0  -9   3    0.22    0.19
   0  -9  -3    0.31    0.19
   0  -9   4    0.37    0.22
   0  -9  -4    0.23    0.16
   0  -9   5    0.22    0.18
  -1   0   0    0.03    0.11
  -1   0  -1  403.34   23.18
  -1   0   1  372.80   23.20
  -1   0   1  395.49   23.19
   1   0   1  385.66   23.30
   1   0  -2 1359.54   81.61
   1   0   2 1397.12   82.06
  -1   0  -2 1422.22   81.65
  -1   0  -2 1362.82   81.86
  -1   0   2 1462.35   81.86
   1   0  -3    1.41    0.25
   1   0   3    1.49    0.39
  -1   0  -3    2.11    0.32
  -1   0  -3    1.53    0.32
   1   0  -3    1.52    0.33
  -1   0   4  457.44   26.57
   1   0  -4  484.51   26.78
   1   0   4  419.78   26.94
  -1   0  -4  427.71   26.68
   1   0  -5    0.24    0.18
  -1   0   5    0.04    0.08
  -1   0  -6  406.02   24.31
   1   0  -6  402.46   24.22
   1   0  -6  405.27   24.29
   1   0  -7  222.97   13.90
  -1   0  -7  239.60   13.96
   1   0   7  214.66   14.20
   1   0  -7  222.19   13.85
   1   0  -8  235.51    4.94
   1   0   8  244.28    6.07
  -1   0  -8  235.40    5.03
   1   0  -9  208.18   13.61
  -1   0  -9  225.22   13.71
  -1   0   9  215.23   13.21
   1   0   9  224.35   14.03
   1   0  10   50.23    4.22
  -1   0 -10   46.59    3.86
  -1   0  10   50.46    3.49
   1   0 -10   49.28    3.88
   1   0 -11  251.48   15.62
  -1   0 -11  231.39   15.55
   1   0  11  240.47   15.93
   1   0 -11  226.97   15.49
  -1   0  11  260.93   15.02
  -1   0  12  486.29   27.67
  -1   0 -12  424.61   28.21
   1   0 -12  454.81   28.31
   1   0 -12  453.32   28.25
   1   0 -13  752.14   46.62
  -1   0 -13  786.36   46.66
  -1   0 -14    0.53    0.47
   1   0 -14    0.27    0.36
   1   0 -15    0.31    0.36
  -1   0 -15    0.15    0.35
  -1   0 -15    0.10    0.19
   1   0 -16    0.73    0.44
  -1   0 -16    0.66    0.42
  -1   0 -16    0.17    0.30
   1   0 -16    1.10    0.48
  -1   0 -17   88.33    6.66
   1   0 -17   90.15    6.62
   1   0 -17   94.47    6.70
  -1   0 -17   95.86    6.89
   1   0 -18    0.40    0.43
   1   0 -18    0.79    0.50
  -1   0 -18    0.81    0.56
  -1   0 -18    0.73    0.52
  -1   0 -19    0.38    0.45
  -1   0 -19    0.23    0.41
   1   0 -19    0.67    0.52
   1   0 -19    0.22    0.36
   1   0 -20   52.52    4.63
  -1   0 -20   49.46    4.74
   1   0 -21  468.43   29.50
  -1   0 -21  469.20   29.75
   1   0 -22  103.23    8.18
  -1   0 -22  106.28    8.41
  -1   0 -23  150.65   11.12
   1   0 -23  140.73   10.74
  -1   0 -24    5.54    1.55
   1   0 -24    4.42    1.34
   1   0 -25   14.78    2.48
  -1   0 -25   14.40    2.52
   1   0 -25   15.31    2.79
  -1   0 -26   10.70    2.20
   1   0 -26    9.73    2.10
   1   0 -26   15.03    2.67
   1   0 -27   12.26    2.28
   1   0 -27   10.60    2.37
   1   0 -28    4.24    1.43
   1   0 -28    4.08    1.50
   1   0 -29    0.20    0.72
   1   0 -30    0.19    0.50
  -1   0  31    1.12    0.85
   1   0  31    1.86    0.87
   1   0 -31    1.50    0.88
  -1   0 -31    3.16    1.12
   1   0  32    2.44    0.88
  -1   0  32    4.19    1.24
   1   0 -32    3.45    1.09
  -1   0 -32    2.60    0.89
   1  -1   0 1769.25  103.41
  -1   1   0 1763.34  103.41
  -1  -1   0 1746.72  104.00
   1  -1   0 1780.48  104.01
  -1   1   0 1791.45  104.40
   1   1   1 3449.07  206.74
  -1   1  -1 3529.91  207.03
   1  -1  -1 3521.02  206.02
  -1  -1   1 3582.86  206.77
  -1   1  -1 3577.51  206.18
  -1  -1   1 3501.54  206.20
   1  -1   1 3363.12  199.68
   1  -1   1 3413.50  200.19
  -1   1   1 3553.82  200.62
  -1   1   1 3383.26  200.20
  -1   1   1 3435.47  199.54
   1   1   2 3651.04  215.73
  -1   1  -2 3715.49  215.25
   1  -1  -2 3633.97  216.00
  -1   1   2 3704.32  216.05
   1  -1   2 3704.42  215.53
  -1   1   2 3621.81  216.23
   1  -1  -3 1470.03   87.59
  -1   1  -3 1467.00   86.85
   1   1   3 1505.87   87.09
   1  -1   3 1516.24   89.46
  -1   1   3 1530.92   89.66
  -1   1   3 1528.79   90.08
   1   1   4  152.98    9.54
   1  -1  -4  147.41   10.00
  -1   1   4  156.28    9.96
   1  -1   4  160.16    9.52
  -1   1   4  165.42    9.66
   1  -1  -5 1321.67   82.84
   1   1   5 1500.36   82.41
  -1  -1   5 1384.56   82.51
  -1   1  -5 1367.38   82.20
  -1  -1  -5 1381.92   85.18
   1  -1   5 1440.92   84.96
  -1   1   5 1500.48   85.05
   1  -1  -6   72.50    5.52
  -1   1  -6   73.72    5.01
  -1  -1   6   74.46    5.15
  -1  -1  -6   79.00    5.45
   1  -1   6   78.48    5.36
  -1  -1   7   66.94    4.88
   1  -1  -7   72.68    4.42
   1  -1  -7   69.49    5.38
  -1  -1  -7   72.11    4.98
   1  -1   7   69.10    4.93
   1   1   8   25.37    2.79
  -1  -1   8   28.33    2.36
   1  -1  -8   31.34    2.10
   1  -1  -8   26.04    2.78
  -1  -1  -8   28.36    2.42
   1  -1  -9  178.88   12.01
   1  -1  -9  173.17   10.86
  -1  -1   9  185.82   11.11
   1   1   9  169.35   11.94
  -1   1   9  187.66   11.85
  -1  -1  -9  202.94   12.23
   1  -1 -10  250.68   14.90
   1  -1 -10  272.24   16.29
  -1   1 -10  223.70   15.32
   1   1  10  234.62   16.04
  -1   1  10  260.10   16.41
   1  -1  10  258.10   16.85
  -1  -1 -10  291.30   16.78
   1  -1 -11   69.21    4.83
  -1   1 -11   71.50    5.33
   1  -1 -11   70.88    5.98
  -1  -1 -11   75.31    5.43
  -1   1 -12  710.73   41.38
   1  -1 -12  641.19   42.18
  -1  -1 -12  773.90   46.32
  -1   1 -13  307.27   19.59
  -1   1 -14   70.93    5.79
  -1   1 -15  101.14    7.57
   1  -1 -15   90.14    6.59
   1  -1 -15  104.74    6.81
   1   1 -15   91.65    7.15
  -1  -1 -15  110.82    7.14
   1  -1 -16   36.13    3.18
   1  -1 -16   36.09    3.06
  -1   1 -16   37.40    3.82
   1   1 -16   34.25    3.30
  -1  -1 -16   32.49    2.95
  -1  -1 -16   39.09    3.26
   1  -1 -17    0.40    0.33
  -1   1 -17    0.15    0.40
   1  -1 -17    0.35    0.34
  -1  -1 -17    0.34    0.33
   1   1 -17    0.45    0.46
  -1  -1 -17    0.19    0.28
   1  -1 -18   13.11    1.70
  -1   1 -18   15.57    2.26
   1  -1 -18   11.54    1.65
  -1  -1 -18   11.99    1.65
   1   1 -18   11.73    1.83
  -1  -1 -18   12.91    1.74
   1  -1 -19   23.00    2.51
   1  -1 -19   22.99    2.49
  -1   1 -19   21.91    2.93
   1   1 -19   19.19    2.65
  -1  -1 -19   24.04    2.61
  -1  -1 -19   27.67    2.76
  -1   1 -20  156.14   11.62
   1  -1 -20  162.72   10.89
   1  -1 -20  153.90   10.80
   1   1 -20  150.52   11.18
  -1  -1 -20  164.98   10.91
  -1  -1 -20  151.74   10.83
   1  -1 -21  165.89   11.33
  -1   1 -21  164.95   12.12
   1  -1 -21  157.68   11.21
  -1  -1 -21  160.91   11.45
  -1  -1 -21  172.99   11.45
   1   1 -21  152.61   11.69
  -1   1 -22  183.68   13.58
   1  -1 -22  193.64   12.98
   1  -1 -22  183.03   12.78
   1   1 -22  178.95   13.31
  -1  -1 -22  192.16   13.10
  -1  -1 -22  186.03   12.90
   1  -1 -23   15.45    2.20
   1  -1 -23   13.55    2.20
  -1  -1 -23   17.53    2.55
  -1  -1 -23   17.07    2.41
   1   1 -23   14.45    2.49
   1   1 -23   18.10    2.98
   1  -1 -24   31.59    3.67
   1   1 -24   37.48    4.23
   1   1 -24   33.39    4.37
  -1  -1 -24   33.57    3.90
   1   1 -25   21.07    3.37
   1   1 -25   21.13    3.16
  -1  -1 -25   28.83    3.46
   1  -1 -26   18.22    2.96
   1   1 -26   18.42    2.85
  -1  -1 -26   16.47    2.67
   1   1 -26   18.10    3.01
   1  -1 -27    6.71    1.81
  -1  -1 -27    4.32    1.41
   1   1 -27    4.63    1.60
   1  -1 -28    1.42    0.91
  -1  -1 -28    2.52    1.15
   1   1 -28    2.08    1.13
   1  -1 -29    0.19    0.69
  -1  -1  29    1.05    0.85
   1   1 -29   -0.19    0.64
   1  -1  29    0.20    0.65
   1  -1 -30    1.78    0.94
  -1   1 -30    1.70    0.82
  -1  -1  30    4.48    1.45
   1   1 -30    2.07    1.07
   1  -1  30    1.77    0.96
  -1  -1  31    4.52    1.33
   1  -1 -31    3.47    1.17
  -1   1 -31    3.96    1.11
   1   1 -31    1.61    0.85
   1  -1  31    3.19    1.07
  -1  -1  32    3.86    1.13
   1  -1 -32    3.02    0.98
   1  -1  32    2.96    0.91
   1   1 -32    3.11    0.92
  -1  -1 -32    2.62    0.91
   1  -2   0 2778.37  157.55
   1  -2   0 2708.80  156.16
  -1  -2   0 2484.08  157.40
  -1  -2   0 2626.81  156.88
   1  -2  -1 3466.32  205.11
  -1  -2   1 3599.59  205.87
  -1  -2   1 3564.93  206.64
   1  -2  -1 3502.23  206.61
  -1  -2  -1 3496.26  197.61
   1  -2   1 3581.67  198.28
  -1   2   1 2972.84  198.17
   1  -2  -2 3257.86  193.80
  -1  -2   2 3357.55  195.37
  -1   2  -2 3333.96  194.47
   1   2   2 3319.51  195.24
   1  -2  -2 3232.53  195.47
  -1  -2   2 3492.82  194.57
   1  -2   2 3351.62  196.00
  -1   2   2 3308.55  195.97
  -1  -2  -2 3296.06  195.42
  -1   2   2 3371.79  196.10
   1   2   3  306.75   21.62
   1  -2  -3  338.66   22.13
   1  -2  -3  350.59   20.42
  -1   2  -3  353.58   21.24
  -1   2   3  319.47   21.51
   1   2  -3  356.28   20.51
  -1  -2  -3  307.33   20.89
  -1   2   3  364.07   21.75
   1  -2  -4  431.83   10.47
  -1   2  -4  443.02    8.10
   1  -2  -4  439.42    3.95
  -1  -2   4  439.17    8.94
  -1  -2  -4  481.85   27.46
  -1   2   4  406.30   27.44
  -1   2   4  460.56   27.55
   1   2  -4  452.80   26.42
  -1  -2  -4  399.27   26.80
   1  -2  -5   20.52    2.60
  -1  -2   5   20.27    2.24
   1   2   5   20.77    2.21
   1  -2  -5   19.43    1.37
   1   2   5   16.32    2.17
  -1   2  -5   19.18    2.05
   1  -2  -5   17.37    1.32
  -1  -2  -5   20.15    2.31
   1   2  -5   18.23    1.73
  -1   2   5   16.07    2.24
  -1   2   5   23.11    2.50
  -1   2   5   26.02    2.59
  -1  -2  -5   13.87    1.87
   1  -2  -6   50.69    2.99
   1  -2  -6   41.07    2.87
  -1  -2   6   49.34    4.03
  -1   2  -6   59.81    4.23
   1   2   6   65.45    4.39
   1  -2  -6   51.01    4.61
   1   2  -6   52.00    4.16
  -1  -2  -6   59.45    4.82
   1   2   7   58.64    4.08
   1  -2  -7   44.66    4.27
  -1  -2   7   49.12    3.79
  -1   2  -7   47.54    3.87
   1  -2  -7   36.74    2.63
   1   2  -7   42.46    3.59
   1  -2   7   45.92    3.62
  -1  -2  -7   47.62    4.06
   1  -2  -8    5.64    1.36
  -1   2  -8    7.29    1.30
   1   2   8    8.18    1.32
  -1  -2   8    4.34    0.92
   1   2  -8    5.12    0.94
  -1  -2  -8    6.40    1.14
   1  -2   8    5.36    0.94
  -1   2  -9   33.01    3.29
   1  -2  -9   31.09    3.55
   1  -2  -9   31.00    2.03
   1   2  -9   36.01    3.35
  -1  -2  -9   45.72    3.65
  -1   2 -10  937.30   56.72
   1   2 -10  887.74   55.64
  -1  -2 -10  977.21   55.76
  -1  -2 -11   33.08    3.03
  -1  -2 -12   75.98    5.73
  -1   2 -13   35.49    3.97
  -1  -2 -13   41.78    3.76
   1  -2 -14    6.84    1.00
   1   2 -14    5.23    1.24
  -1  -2 -14    7.40    1.30
   1  -2 -15   57.15    4.31
   1   2 -15   59.29    5.29
   1   2 -15   65.81    5.77
  -1  -2 -15   60.03    4.47
   1  -2 -16   54.06    4.19
  -1  -2 -16   58.37    4.44
   1   2 -16   54.10    5.12
   1   2 -16   66.46    5.82
   1  -2 -17  196.21   12.86
   1   2 -17  186.50   12.85
  -1  -2 -17  172.07   11.17
   1   2 -17  155.70   11.99
   1  -2 -18  177.62   11.89
  -1  -2 -18  181.34   11.59
   1   2 -18  157.82   12.03
  -1  -2 -18  164.25   11.21
   1   2 -18  173.83   12.79
   1  -2 -19   63.25    5.22
   1   2 -19   53.57    5.45
  -1  -2 -19   55.45    4.82
  -1  -2 -19   72.26    5.34
   1   2 -19   62.57    6.10
   1  -2 -20  113.76    8.33
   1   2 -20  107.33    8.95
  -1  -2 -20  120.35    8.06
  -1  -2 -20  103.46    7.63
   1  -2 -21  123.62    9.05
  -1  -2 -21  121.66    9.09
   1   2 -21  130.90   10.42
  -1  -2 -21  128.48    9.31
   1  -2 -22   20.77    2.61
  -1  -2 -22   21.71    2.70
   1   2 -22   17.97    3.15
  -1  -2 -22   22.55    2.74
   1  -2 -23  210.04   14.27
  -1  -2 -23  214.03   14.73
  -1  -2 -23  225.22   14.74
   1   2 -23  201.79   15.70
   1  -2 -24   14.12    2.16
   1   2 -24    9.22    2.22
  -1  -2 -24   15.76    2.35
  -1  -2 -24   12.09    2.06
   1  -2 -25   43.60    4.43
  -1  -2  25   53.02    5.68
   1   2 -25   43.04    5.05
  -1  -2 -25   44.36    4.53
   1  -2  25   54.77    5.70
  -1  -2 -25   51.67    4.88
   1  -2 -26    1.43    0.92
  -1  -2  26    3.05    1.35
   1  -2  26    4.33    1.48
  -1  -2 -26    1.86    0.95
   1   2 -26    2.08    1.06
  -1  -2  27   17.36    2.97
   1  -2 -27   14.92    2.59
  -1  -2 -27   21.70    2.85
   1  -2  27   17.34    2.94
   1   2 -27   16.67    2.75
  -1  -2  28    2.74    1.26
   1  -2 -28    5.95    1.56
   1   2 -28    3.66    1.22
  -1  -2 -28    3.33    1.19
   1  -2  28    3.89    1.34
   1  -2 -29    0.29    0.56
  -1  -2  29   -0.19    0.64
   1  -2 -29    1.03    0.87
  -1  -2 -29    0.14    0.51
   1  -2  29   -0.19    0.50
   1   2 -29    0.31    0.51
   1  -2 -30    0.27    0.51
  -1  -2  30    0.35    0.57
   1  -2 -30    0.46    0.63
   1  -2  30    1.30    0.82
   1   2 -30    1.01    0.64
   1  -2 -31    0.52    0.59
   1  -2 -31    0.12    0.47
  -1  -2  31    0.45    0.54
   1  -2  31    0.27    0.48
   1   2 -31    0.48    0.43
  -1  -3   0 1003.39   64.97
  -1   3   0  906.01   65.46
   1  -3  -1 1076.26   64.12
  -1  -3   1 1056.78   65.24
  -1   3  -1 1164.60   66.38
  -1  -3   1 1088.81   66.15
   1  -3   1 1070.76   62.16
  -1  -3  -1  953.27   61.23
   1  -3   1 1026.54   60.09
  -1  -3   2    4.54    1.34
  -1   3  -2    4.31    1.35
   1  -3  -2    5.77    0.80
  -1  -3  -2    6.11    1.33
   1  -3   2    4.54    0.78
   1  -3   2    6.54    1.59
  -1   3  -3  289.22   19.84
   1  -3  -3  297.74   17.77
  -1  -3   3  272.26   19.61
   1   3  -3  310.96   18.42
   1  -3   3  275.30   19.64
  -1   3   3  303.93   19.77
  -1  -3  -3  266.48   19.05
   1  -3  -4  343.86   19.54
   1   3   4  270.70   20.99
  -1  -3   4  287.79   21.25
  -1   3  -4  347.19   22.01
  -1   3   4  365.31   21.85
  -1  -3  -4  293.99   21.04
   1   3  -4  365.27   20.61
  -1   3   4  292.02   21.66
   1  -3   4  306.44   21.65
  -1   3  -5  188.85   13.16
  -1  -3   5  157.75   12.27
  -1  -3  -5  208.51   13.43
   1  -3   5  169.59   13.34
  -1   3   5  214.42   13.60
   1   3  -5  210.48   12.53
  -1   3  -6  292.92   20.34
  -1  -3  -6  333.60   19.92
   1   3  -6  278.83   18.80
  -1   3  -7  340.85   23.21
  -1  -3  -7  360.61   21.32
   1   3  -7  301.67   20.22
  -1   3  -8   72.64    7.15
  -1  -3  -8   81.48    6.66
  -1   3  -9  156.89   12.52
  -1   3  -9  156.42   11.78
  -1  -3  -9  174.08   12.10
  -1   3 -10  419.65   28.44
  -1   3 -10  423.90   27.72
  -1  -3 -10  517.01   32.16
  -1  -3  11   25.60    3.01
  -1   3 -11   25.65    3.87
   1  -3  11   28.11    3.19
  -1  -3 -11   30.30    3.17
  -1  -3  12   82.18    6.74
   1  -3  12   88.44    7.15
   1  -3  12   89.18    6.20
  -1  -3 -12   93.12    6.96
  -1  -3  13    1.71    0.84
   1  -3  13    1.64    0.50
   1  -3  13    1.61    0.72
  -1  -3 -13    1.46    0.46
  -1  -3  14  164.74   12.00
  -1  -3 -14  197.75   11.79
   1  -3  14  186.80   11.77
  -1  -3  15   16.41    2.58
   1  -3  15   15.77    2.48
   1  -3  15   20.90    2.01
  -1  -3 -15   19.44    1.98
  -1  -3  16   53.01    5.35
   1  -3  16   53.07    5.43
   1  -3  16   60.29    4.56
  -1  -3 -16   65.63    4.73
  -1  -3  17    3.06    1.21
  -1  -3 -17    3.71    0.86
   1  -3  17    1.80    0.92
  -1  -3  18   49.79    5.40
  -1  -3 -18   66.34    4.88
   1  -3  18   48.91    5.44
   1   3 -18   60.24    5.98
  -1  -3  19   27.97    4.01
   1  -3 -19   36.52    3.50
   1  -3  19   26.78    3.71
   1   3 -19   31.32    4.05
  -1  -3 -19   34.93    3.21
   1  -3 -20  208.35   13.25
  -1  -3  20  166.96   14.23
  -1  -3 -20  185.90   12.64
   1   3 -20  180.00   13.94
   1  -3  20  156.83   13.49
   1  -3 -21   48.39    4.29
   1  -3 -21   36.24    3.74
  -1  -3  21   41.34    5.02
  -1  -3 -21   42.35    3.84
  -1  -3 -21   41.42    3.99
   1  -3  21   31.59    4.27
   1   3 -21   36.69    4.52
   1  -3 -22   14.99    2.22
   1  -3 -22   13.32    2.01
  -1  -3  22   15.24    2.85
  -1  -3 -22   12.30    1.94
   1  -3  22   10.36    2.31
  -1  -3 -22   15.20    2.18
   1   3 -22   12.18    2.40
   1  -3 -23   10.77    1.81
  -1  -3  23    7.24    1.95
   1  -3 -23    8.28    1.62
   1   3 -23    8.72    2.01
  -1  -3 -23    9.26    1.71
  -1  -3 -23   11.29    1.86
   1  -3  23    8.45    2.07
  -1  -3  24   63.73    6.86
   1  -3 -24   75.97    6.01
   1  -3 -24   68.33    5.85
  -1  -3 -24   71.21    5.86
   1  -3  24   61.55    6.49
   1   3 -24   57.66    6.04
  -1  -3 -24   75.56    5.90
   1  -3 -25   18.15    2.93
  -1  -3  25   15.35    2.86
   1  -3 -25   18.35    2.45
   1  -3 -25   20.63    2.55
   1  -3  25   18.54    3.01
  -1  -3 -25   20.11    2.60
  -1  -3 -25   17.13    2.39
   1  -3 -26    1.17    0.87
   1  -3 -26    0.95    0.80
  -1  -3  26    2.01    1.17
   1  -3 -26    2.36    0.89
  -1  -3 -26    2.01    0.88
  -1  -3 -26    2.61    0.89
   1  -3  26    1.50    1.01
   1  -3 -27    0.92    0.62
  -1  -3  27   -0.21    0.62
   1  -3 -27    0.36    0.64
   1  -3  27    1.00    0.76
  -1  -3 -27    0.28    0.53
  -1  -3  28   -0.19    0.56
   1  -3 -28    0.25    0.57
   1  -3 -28    0.16    0.54
   1  -3  28    0.18    0.55
  -1  -3 -28   -0.13    0.45
   1  -3 -29    9.51    1.78
  -1  -3  29   10.87    2.03
   1  -3 -29   12.70    1.83
   1  -3  29   10.02    1.88
   1  -3 -30    3.88    0.98
   1  -3 -30    2.11    0.77
  -1  -3  30    3.66    1.12
   1  -3  30    3.33    1.00
  -1   4   0 1250.80   76.64
  -1   4  -1  204.71   15.39
  -1   4   1  207.02   15.58
  -1   4  -2 1101.06   66.07
  -1  -4   2 1029.98   65.82
   1  -4   2 1027.84   67.60
  -1   4   2 1168.42   67.75
  -1  -4   3  588.32   39.38
  -1   4  -3  637.03   39.71
  -1   4   3  640.71   40.22
   1  -4   3  619.07   40.71
  -1  -4   4  151.48   12.68
  -1   4  -4  173.56   13.31
   1  -4   4  152.49   12.45
  -1   4  -5  101.14    8.83
  -1  -4   5   74.58    7.69
   1  -4   5  113.78    7.71
  -1  -4  -5  108.66    9.07
   1  -4   5  107.51    7.33
   1  -4   5   93.62    9.22
  -1   4  -6  163.90   13.39
   1  -4   6  200.18   13.14
  -1  -4  -6  201.25   14.63
   1  -4   7    4.28    0.85
  -1  -4  -7    4.59    1.40
   1  -4   8  110.99    7.60
  -1  -4   9   39.80    4.30
   1  -4   9   39.87    4.35
   1  -4   9   37.34    3.25
  -1  -4  -9   39.01    3.20
  -1  -4  10    0.70    0.67
   1  -4  10    1.31    0.53
   1  -4  10    1.26    0.81
  -1  -4 -10    0.98    0.42
  -1  -4  11  152.68   11.42
   1  -4 -11  151.74   10.18
   1  -4  11  156.15   10.76
  -1  -4 -11  174.43   10.72
   1  -4  11  159.91   12.10
  -1  -4  12   36.12    4.29
   1  -4 -12   40.47    3.43
   1  -4  12   35.60    4.17
  -1  -4 -12   40.98    3.23
   1  -4  12   36.29    3.28
  -1  -4  13    9.07    1.96
   1  -4 -13   11.12    1.49
   1  -4  13   10.77    1.51
  -1  -4 -13   11.71    1.45
   1  -4  13   12.33    1.83
   1  -4  13   10.76    2.08
   1  -4 -14   12.47    1.63
  -1  -4  14   12.54    2.35
   1  -4  14   11.06    1.53
  -1  -4 -14   11.60    1.49
   1  -4  14   11.01    2.14
   1  -4  14   12.58    1.85
  -1  -4  15   46.64    5.37
   1  -4 -15   59.52    4.52
   1  -4  15   55.74    4.54
   1  -4  15   49.22    5.43
   1  -4  15   61.89    5.06
  -1  -4 -15   61.70    4.58
   1  -4 -16   62.82    4.73
  -1  -4  16   46.42    5.51
   1  -4  16   55.29    4.80
   1  -4  16   45.04    5.17
  -1  -4 -16   61.61    4.46
   1  -4  16   49.68    4.27
  -1  -4  17   36.69    4.81
   1  -4 -17   49.37    4.01
  -1  -4 -17   52.81    4.09
   1  -4  17   49.19    4.39
   1  -4  17   46.99    3.96
   1  -4 -18   23.61    2.47
  -1  -4  18   14.94    2.89
  -1  -4 -18   23.31    2.43
   1  -4  18   19.04    3.05
   1  -4  18   18.73    2.18
   1  -4  18   21.76    2.58
   1  -4 -19   62.50    5.05
  -1  -4  19   57.47    6.29
  -1  -4 -19   59.54    4.67
   1  -4  19   53.48    4.74
   1  -4  19   46.49    5.39
   1  -4 -20   29.91    3.03
  -1  -4  20   25.94    3.91
   1  -4  20   28.24    2.99
  -1  -4 -20   27.31    2.87
   1  -4  20   23.31    3.51
   1  -4 -21   79.57    6.36
  -1  -4  21   67.01    7.44
  -1  -4 -21   85.20    6.34
  -1  -4 -21   77.35    5.98
   1  -4 -22   23.35    2.72
   1  -4 -22   18.19    2.34
  -1  -4  22   14.88    2.94
  -1  -4 -22   19.43    2.56
  -1  -4 -22   21.69    2.52
   1  -4  22   18.92    3.13
  -1  -4  23   60.94    6.61
   1  -4 -23   64.97    5.49
   1  -4 -23   74.21    5.80
  -1  -4 -23   70.34    5.60
  -1  -4 -23   66.90    5.43
   1  -4  23   54.65    6.05
   1  -4 -24    1.87    0.86
  -1  -4  24    1.59    1.02
   1  -4 -24    0.70    0.62
  -1  -4 -24    1.08    0.65
  -1  -4 -24    0.74    0.67
   1  -4  24    1.25    0.85
   1  -4 -25   22.68    2.59
  -1  -4  25   18.83    3.12
   1  -4 -25   24.90    2.71
  -1  -4 -25   22.70    2.60
  -1  -4 -25   20.52    2.48
   1  -4  25   21.93    3.16
   1  -4 -26   16.87    2.14
   1  -4 -26   14.99    2.01
  -1  -4 -26   16.06    2.06
   1  -4 -27    5.68    1.19
   1  -4 -28    8.46    1.40
   1  -4 -29    4.22    0.93
   1  -5   0   30.28    3.08
   1  -5   0   29.59    2.75
  -1  -5   0   24.78    2.98
   1  -5  -1  233.56   13.99
   1  -5  -1  215.18   13.38
   1  -5   1  201.13   13.00
  -1  -5  -1  187.61   13.40
   1  -5   1  209.63   13.46
  -1  -5   2   31.40    3.42
  -1  -5  -2   33.13    3.51
   1  -5   2   39.92    3.68
   1  -5   2   38.68    3.34
   1  -5  -3   67.46    5.77
   1  -5   3   73.70    5.49
  -1  -5  -3   67.90    5.68
   1  -5   3   74.23    5.83
   1  -5  -4    4.37    1.15
   1  -5   4    4.17    0.92
  -1  -5  -4    3.83    0.98
   1  -5   4    4.01    1.05
   1  -5  -5   48.95    4.47
   1  -5   5   44.58    4.17
   1  -5   5   46.10    3.92
  -1  -5  -5   47.99    4.09
   1  -5  -6   15.41    2.12
   1  -5   6   17.91    2.23
  -1  -5  -6   14.88    1.91
   1  -5   6   13.26    1.78
   1  -5  -7    7.77    1.45
   1  -5   7    7.79    1.51
  -1  -5  -7    9.97    1.47
   1  -5  -8   84.90    6.60
  -1  -5  -8   92.52    6.73
   1  -5  -9    6.24    1.25
  -1  -5  -9    7.10    1.19
   1  -5   9    6.87    1.26
   1  -5   9    8.30    1.56
   1  -5 -10   39.33    3.64
   1  -5  10   35.65    3.77
  -1  -5 -10   39.94    3.38
   1  -5  10   37.70    3.49
   1  -5 -11   -0.11    0.35
  -1  -5 -11   -0.08    0.32
   1  -5  11    0.10    0.38
   1  -5  11    0.14    0.49
   1  -5 -12   50.15    4.28
   1  -5  12   42.08    4.30
   1  -5  12   42.16    3.91
  -1  -5 -12   51.67    3.92
   1  -5 -13   24.89    2.64
   1  -5  13   21.85    2.78
   1  -5  13   20.93    2.42
  -1  -5 -13   24.70    2.40
   1  -5 -14   23.33    2.51
   1  -5  14   17.98    2.21
  -1  -5 -14   20.14    2.14
   1  -5  14   18.93    2.56
   1  -5 -15   31.29    3.05
   1  -5  15   27.08    2.86
   1  -5  15   27.07    3.19
  -1  -5 -15   31.81    2.88
   1  -5 -16    7.34    1.30
  -1  -5 -16    7.50    1.26
   1  -5  16    6.89    1.48
   1  -5  16    7.44    1.30
   1  -5 -17    1.65    0.70
  -1  -5 -17    2.82    0.80
   1  -5  17    1.75    0.78
   1  -5 -18   -0.10    0.47
   1  -5  18   -0.13    0.53
  -1  -5 -18    0.29    0.39
   1  -5 -19    4.16    1.08
  -1  -5 -19    5.65    1.12
   1  -5  19    4.28    1.15
   1  -5 -20    0.31    0.47
  -1  -5 -20    0.10    0.35
   1  -5  20    0.12    0.46
   1  -5 -21   17.19    2.22
   1  -5 -21   16.43    2.06
  -1  -5 -21   15.95    2.02
   1  -5  21   15.38    2.08
  -1  -5 -21   18.25    2.26
   1  -5 -22  183.74   12.67
   1  -5 -22  203.44   13.09
  -1  -5 -22  208.82   13.95
   1  -5 -23   26.11    2.73
   1  -5 -23   23.98    2.59
  -1  -5 -23   30.62    3.08
   1  -5 -24   23.56    2.52
   1  -5 -24   23.35    2.47
  -1  -5 -24   25.04    2.61
   1  -5 -25   15.09    1.82
   1  -5 -25   13.56    1.75
  -1  -5 -25   14.53    1.80
   1  -5 -26    8.39    1.30
   1  -5 -26    9.85    1.36
  -1  -5 -26   10.18    1.41
   1  -5 -27    3.33    0.77
   1  -6   0   91.75    7.59
  -1  -6   0   92.18    7.26
  -1  -6   1   56.42    5.14
   1  -6  -1   59.35    5.44
   1  -6   1   56.40    5.35
  -1  -6  -1   54.33    4.89
   1  -6  -2   52.70    4.96
  -1  -6   2   49.69    4.74
   1  -6   2   52.59    5.11
  -1  -6  -2   49.33    4.56
   1  -6  -3   37.55    3.83
  -1  -6   3   30.82    3.56
   1  -6   3   34.08    4.08
   1  -6   3   43.01    4.05
  -1  -6  -3   38.94    3.77
   1  -6  -4   14.91    2.19
  -1  -6   4    8.89    1.77
   1  -6   4   11.44    2.15
   1  -6   4   12.91    2.00
  -1  -6  -4   11.09    1.78
   1  -6  -5   11.12    1.89
  -1  -6   5   10.45    1.88
   1  -6   5   10.62    2.08
  -1  -6  -5   11.72    1.77
   1  -6   5   12.97    2.03
   1  -6  -6    4.68    1.19
  -1  -6   6    4.66    1.23
  -1  -6  -6    4.10    1.02
   1  -6   6    4.15    1.23
   1  -6  -7   16.19    2.26
  -1  -6  -7   14.65    1.90
   1  -6   7   12.52    2.06
   1  -6  -8   68.38    5.68
   1  -6   8   55.81    5.35
  -1  -6  -8   66.00    5.02
   1  -6  -9   78.26    6.21
  -1  -6  -9   79.15    5.95
   1  -6 -10    1.73    0.79
   1  -6  10    2.11    0.94
  -1  -6 -10    2.14    0.71
   1  -6 -11  102.30    7.54
   1  -6  11   86.77    7.33
  -1  -6 -11   95.48    6.67
   1  -6 -12   29.37    2.98
   1  -6  12   26.02    3.21
  -1  -6 -12   27.99    2.67
   1  -6 -13   24.54    2.62
  -1  -6 -13   20.98    2.23
   1  -6  13   21.40    2.79
   1  -6 -14   54.20    4.49
   1  -6  14   48.64    4.72
  -1  -6 -14   51.55    4.12
   1  -6 -15   10.06    1.54
   1  -6  15   10.26    1.79
  -1  -6 -15    8.83    1.35
   1  -6 -16   11.03    1.58
   1  -6  16   12.13    1.94
   1  -6 -17   18.33    2.12
   1  -6 -18    5.47    1.10
   1  -6 -19    5.36    1.06
   1  -6 -20    4.18    0.98
   1  -6 -20    2.37    0.72
  -1  -6 -20    3.21    0.92
   1  -6 -21    2.49    0.73
   1  -6 -21    3.35    0.85
  -1  -6 -21    4.88    1.03
   1  -6 -22    1.02    0.52
   1  -6 -22    1.37    0.55
  -1  -6 -22    1.55    0.59
   1  -6 -23    9.77    1.28
   1  -6 -23    7.95    1.25
  -1  -6 -23    7.80    1.19
   1  -6 -24   11.95    1.39
   1  -6 -24   11.07    1.36
  -1  -6 -24   11.51    1.38
   1  -7   0   49.71    4.66
  -1  -7   0   47.33    4.27
  -1  -7   1    3.63    0.99
   1  -7  -1    4.30    1.17
   1  -7   1    2.71    0.99
  -1  -7  -1    1.89    0.75
   1  -7  -2    2.66    0.96
  -1  -7   2    2.51    0.88
  -1  -7  -2    1.93    0.75
   1  -7   2    2.29    0.98
  -1  -7   3    0.61    0.55
   1  -7  -3    1.76    0.80
  -1  -7  -3    1.45    0.63
   1  -7   3    0.77    0.66
   1  -7  -4    2.48    0.89
  -1  -7   4    1.62    0.72
  -1  -7  -4    2.46    0.76
   1  -7   4    1.39    0.76
   1  -7  -5    4.68    1.20
  -1  -7   5    4.39    1.14
   1  -7   5    3.23    1.10
  -1  -7  -5    4.59    1.01
   1  -7  -6    7.59    1.40
  -1  -7   6    6.18    1.34
  -1  -7  -6    7.55    1.23
   1  -7   6    5.07    1.33
   1  -7  -7    5.95    1.21
  -1  -7   7    2.66    0.95
   1  -7   7    2.45    0.97
  -1  -7  -7    4.45    0.92
  -1  -7   8    1.52    0.83
   1  -7  -8    2.49    0.85
   1  -7   8    0.90    0.68
  -1  -7   9    9.25    1.69
   1  -7  -9   14.45    1.84
   1  -7   9    8.39    1.65
  -1  -7  10    5.64    1.28
   1  -7 -10    7.41    1.27
   1  -7  10    4.59    1.24
   1  -7 -11   41.61    3.24
  -1  -7  11   22.85    2.91
   1  -7  11   26.85    3.11
   1  -7 -12    5.74    1.05
  -1  -7  12    3.15    0.96
   1  -7  12    2.69    0.97
   1  -7 -13   14.32    1.65
  -1  -7  13    7.92    1.55
   1  -7  13    9.03    1.62
   1  -7 -14   15.80    1.72
  -1  -7  14    8.11    1.53
   1  -7  14    6.66    1.38
   1  -7 -15   10.91    1.37
  -1  -7  15    5.78    1.23
   1  -7 -16    7.37    1.09
  -1  -7  16    4.93    1.09
  -1  -7  17    6.18    1.19
   1  -7 -17    9.91    1.24
   1  -7 -18    4.10    0.77
  -1  -7  18    1.80    0.64
   1  -7 -19    3.14    0.72
   1  -7 -19    2.89    0.64
  -1  -7  19    2.01    0.62
  -1  -7 -19    3.79    0.81
   1  -7 -20    6.77    1.01
   1  -7 -20    5.46    0.86
  -1  -7 -20    8.06    1.14
   1  -7 -21    6.68    0.92
   1  -7 -21    5.70    0.83
  -1  -7 -21    5.56    0.85
   1  -8   0   12.03    1.63
   1  -8  -1   14.04    1.81
   1  -8   1   13.16    1.75
   1  -8  -2    8.43    1.34
   1  -8   2    7.76    1.33
   1  -8  -3    4.75    0.99
   1  -8   3    3.71    0.93
   1  -8  -4    1.09    0.53
   1  -8   4    1.64    0.66
   1  -8  -5    2.89    0.75
   1  -8   5    1.93    0.69
   1  -8  -6    9.32    1.30
   1  -8   6    7.49    1.28
   1  -8  -7    0.65    0.41
   1  -8   7    0.37    0.38
   1  -8  -8   13.21    1.52
   1  -8   8    8.59    1.34
   1  -8  -9   20.38    1.97
   1  -8   9   12.06    1.59
   1  -8 -10   30.03    2.54
   1  -8  10   17.57    1.96
   1  -8 -11   17.18    1.68
   1  -8  11   12.29    1.56
   1  -8 -12    9.13    1.12
   1  -8  12    5.51    0.96
   1  -8 -13    9.51    1.11
   1  -8  13    5.83    0.97
   1  -8 -14   13.23    1.32
   1  -8  14    7.83    1.10
   1  -8 -15    8.33    0.96
   1  -8  15    4.52    0.78
   1  -8 -16    1.07    0.37
   1  -8 -16    1.59    0.38
   1  -8  16    0.93    0.36
   1  -9   0    0.43    0.25
   1  -9  -1    3.87    0.59
   1  -9   1    4.05    0.62
   1  -9  -2    0.33    0.22
   1  -9   2    0.60    0.28
   1  -9  -3    1.06    0.32
   1  -9   3    0.76    0.29
   1  -9  -4    1.78    0.39
   1  -9   4    2.26    0.46
   1  -9  -5    0.70    0.26
   1  -9   5    0.93    0.32
   1  -9  -6    0.72    0.26
   1  -9   6    0.22    0.19
   1  -9   7    0.04    0.16
  -2   0   0  698.99   41.58
  -2   0   1  322.26   19.09
  -2   0  -1  305.89   18.69
  -2   0   1  298.65   18.67
  -2   0  -2   74.41    5.35
  -2   0   2   76.45    5.35
  -2   0   3  175.23   11.42
  -2   0  -3  177.00   11.44
  -2   0   3  200.78   11.59
  -2   0  -4  196.04   12.58
  -2   0   4  189.27   12.49
   2   0   4  204.10   13.26
  -2   0   4  217.81   12.41
  -2   0  -5  125.90    7.86
   2   0  -5  121.31    7.60
   2   0   5  131.64    8.69
  -2   0  -5  110.39    7.55
  -2   0  -6    2.32    0.52
  -2   0  -6    2.80    0.62
   2   0   6    2.51    0.79
  -2   0   6    3.16    0.52
   2   0  -6    2.42    0.52
  -2   0   7   95.75    5.93
   2   0  -7   90.79    6.32
  -2   0  -7   85.94    6.29
   2   0   7   97.21    7.31
  -2   0  -7   99.41    6.48
  -2   0  -8  463.55   26.34
   2   0  -8  425.49   26.05
   2   0  -8  443.30   26.29
  -2   0  -8  400.29   26.23
  -2   0  -9   18.73    1.89
   2   0  -9   17.93    1.93
  -2   0  -9   14.41    1.79
  -2   0 -10  571.63   35.76
   2   0 -10  607.28   35.89
  -2   0 -11  255.53   16.30
   2   0 -11  246.96   16.32
  -2   0 -12  160.40   12.19
   2   0 -12  210.43   12.77
   2   0 -13  314.62   19.59
  -2   0 -13  259.33   19.04
   2   0 -13  325.97   19.86
   2   0 -14    1.84    0.54
   2   0 -14    2.05    0.93
   2   0 -14    1.72    0.85
  -2   0 -14    2.62    0.92
   2   0 -15    2.06    0.62
   2   0 -15    2.74    1.08
  -2   0 -15    2.13    0.65
   2   0 -15    2.19    0.67
   2   0 -16   84.32    6.35
   2   0 -16   99.51    7.90
   2   0 -17    0.76    0.45
   2   0 -17    0.61    0.72
   2   0 -18   50.54    5.31
   2   0 -18   48.78    4.23
   2   0 -19   49.31    5.28
   2   0 -19   47.92    4.31
  -2   0 -20    1.92    0.92
   2   0 -20    1.67    0.74
  -2   0 -21   80.54    6.84
   2   0 -21   78.33    6.49
   2   0 -22  124.58    9.36
   2   0 -23   84.52    7.05
   2   0 -24    0.34    0.68
   2   0 -25   60.20    5.68
   2   0 -26    2.58    1.10
   2   0 -27   10.14    1.96
   2   0 -28    9.73    1.88
  -2   0  29    1.24    0.78
   2   0  29    0.17    0.50
  -2   0  30    2.37    0.88
   2   0  30    2.36    0.93
   2  -1   0  183.51   11.43
  -2   1   0  176.26   12.32
  -2  -1   0  181.98   11.99
  -2   1  -1  568.02   38.02
   2   1   1  634.76   36.70
  -2   1   1  551.61   33.76
  -2   1   1  641.53   35.49
  -2  -1  -1  596.85   34.93
   2  -1   1  581.53   34.38
   2   1   2   73.36    4.66
  -2  -1   2   71.14    5.08
   2  -1   2   73.71    5.22
   2  -1   2   68.97    4.97
  -2   1   2   78.33    6.01
  -2   1   2   73.66    4.62
  -2  -1  -2   71.02    5.59
  -2  -1   3  143.87    9.39
   2   1   3  141.53    9.28
   2  -1   3  149.55    9.18
  -2   1   3  130.98    8.14
   2  -1   3  143.70    8.97
  -2  -1  -3  154.35    9.58
  -2   1   3  157.46    9.93
  -2   1   3  137.66    8.99
   2   1   4  262.73   16.46
  -2   1   4  321.46   18.75
  -2   1   4  257.54   17.87
   2  -1   4  293.55   18.13
  -2  -1  -4  305.94   18.39
  -2  -1  -5  322.51   20.20
  -2   1   5  341.77   20.34
   2  -1   5  305.26   20.05
   2  -1  -6   25.32    2.78
  -2  -1   6   33.56    2.94
   2  -1   6   32.91    3.19
  -2  -1  -6   36.91    3.24
  -2  -1   7  502.91   30.09
   2  -1  -7  479.81   30.45
  -2  -1  -7  435.89   27.43
   2  -1   7  460.07   27.75
   2  -1  -8   36.26    3.70
  -2  -1   8   40.68    3.33
  -2  -1   9  880.43   51.67
   2  -1  -9  842.24   52.66
  -2  -1 -10  124.93    8.69
  -2   1 -11  150.83   10.12
  -2  -1 -11  177.62   11.90
  -2   1 -12   51.04    4.15
  -2   1 -12   37.34    3.58
   2   1 -12   64.76    5.09
  -2  -1 -12   44.48    4.24
  -2   1 -13   60.42    5.32
   2  -1 -13   68.62    5.85
   2   1 -13   76.45    6.10
   2   1 -13   58.45    5.76
  -2   1 -14   62.55    5.52
   2  -1 -14   63.73    4.61
   2   1 -14   58.40    5.04
   2   1 -14   69.30    6.12
   2  -1 -15   16.79    2.63
   2  -1 -15   16.18    1.75
   2  -1 -15   16.05    1.83
  -2  -1 -15   17.59    1.87
   2   1 -15   17.50    2.71
   2   1 -15   15.02    1.98
   2  -1 -16    1.63    0.59
   2  -1 -16    2.66    0.68
   2  -1 -16    1.54    0.87
   2   1 -16    2.03    0.77
  -2  -1 -16    2.09    0.65
   2   1 -16    2.80    1.12
   2  -1 -17   11.31    1.56
   2  -1 -17   10.45    1.45
   2  -1 -17   12.22    2.29
   2   1 -17    9.71    1.64
  -2  -1 -17    9.39    1.42
   2   1 -17   10.75    2.21
   2  -1 -18   22.77    2.50
   2  -1 -18   24.77    2.63
   2   1 -18   22.93    2.87
   2   1 -18   30.52    3.91
  -2  -1 -18   28.73    2.81
   2  -1 -19   84.24    6.32
   2  -1 -19   80.87    6.34
   2  -1 -19   84.67    7.57
   2   1 -19   91.70    7.98
   2   1 -19   80.13    6.81
  -2  -1 -19   84.34    6.42
   2  -1 -20  100.49    8.31
   2  -1 -20   84.84    6.84
   2  -1 -20   91.69    6.91
  -2  -1 -20   82.25    6.55
   2   1 -20   99.34    8.29
   2   1 -20   81.81    6.97
   2  -1 -21   96.30    7.40
   2  -1 -21  100.48    8.61
   2   1 -21   97.64    8.32
   2   1 -21   80.14    7.07
   2  -1 -22  112.29    8.47
   2  -1 -22  113.22    9.46
   2   1 -22   96.78    8.01
   2   1 -22  101.76    8.88
   2  -1 -23   92.79    8.35
   2  -1 -23  100.32    7.71
   2   1 -23   99.39    8.63
   2   1 -23   89.04    7.70
   2  -1 -24   35.13    3.86
   2  -1 -24   40.29    4.57
   2   1 -24   35.92    4.55
   2   1 -24   35.07    4.05
   2  -1 -25   10.86    1.96
   2  -1 -25    9.25    2.07
   2   1 -25   12.25    2.48
  -2  -1  26    0.77    0.74
   2  -1 -26    2.57    1.17
   2  -1 -26    1.79    0.96
   2   1 -26    1.09    0.88
   2  -1 -27    7.12    1.73
  -2  -1  27    9.61    1.91
   2  -1 -27    7.79    1.69
   2  -1  27    9.32    2.06
   2   1 -27    9.01    2.05
   2  -1 -28    2.18    0.95
  -2  -1  28    2.01    0.91
   2  -1 -28    2.79    1.09
   2  -1  28    4.11    1.32
   2   1 -28    1.13    0.82
   2  -1 -29    1.01    0.71
   2  -1 -29    0.64    0.61
  -2  -1  29    1.19    0.70
   2   1 -29    0.85    0.73
   2  -1  29    1.15    0.74
  -2  -1  30    3.52    1.03
   2  -1 -30    4.57    1.23
   2  -1  30    3.26    1.03
   2   1 -30    4.00    1.19
   2  -1 -31    4.70    1.16
   2   1 -31    5.02    1.19
  -2  -2   0  134.56    9.45
  -2   2   0  143.18    9.37
   2  -2   0  153.31    9.25
  -2   2   0  171.12   11.35
  -2   2  -1  282.87   18.60
  -2  -2   1  278.42   16.68
   2  -2  -1  260.18   16.33
  -2   2  -1  273.90   16.68
  -2   2   1  289.49   17.81
   2  -2   1  259.44   15.65
  -2  -2  -1  237.03   15.88
  -2   2  -2  200.90   14.38
  -2  -2   2  202.35   13.49
  -2   2  -2  194.31   12.54
   2  -2  -2  198.03   12.03
   2  -2   2  190.07   11.57
   2  -2   2  182.91   12.31
  -2  -2  -2  191.49   12.89
  -2  -2  -2  165.75   11.70
  -2   2   2  195.21   13.24
  -2   2  -3   89.64    6.27
  -2  -2   3   88.14    7.04
   2   2   3   90.23    6.47
  -2   2  -3   92.07    7.97
  -2  -2  -3   74.22    5.91
   2  -2   3   89.29    6.65
  -2   2   3   84.70    6.04
  -2   2   3   97.09    7.43
  -2  -2  -3   92.89    7.02
   2  -2   3   81.64    5.82
  -2  -2   4   47.28    4.64
   2   2   4   43.31    4.42
   2   2   4   64.97    4.45
  -2   2  -4   57.08    5.71
  -2   2  -4   51.33    4.07
  -2   2   4   54.89    4.10
  -2   2   4   51.37    5.05
  -2   2   4   48.34    4.51
   2  -2   4   46.30    4.48
   2  -2   4   49.93    3.90
  -2   2  -5   60.27    5.95
  -2   2  -5   45.45    3.94
   2   2   5   60.15    4.28
   2   2   5   42.55    4.40
  -2   2   5   55.30    5.05
   2  -2   5   46.26    3.90
  -2   2   5   55.40    4.07
  -2   2   5   43.97    4.44
   2  -2  -6  172.98   13.66
   2   2   6  175.78   13.44
  -2   2  -6  188.11   12.87
  -2   2   6  177.55   14.17
  -2   2   6  250.29   14.97
   2  -2   6  202.24   13.65
  -2   2   6  230.56   13.70
  -2   2  -7    3.48    0.84
   2   2   7    4.11    1.13
   2  -2  -7    2.97    1.07
  -2  -2  -7    4.95    1.21
  -2   2   7    2.55    0.90
  -2   2  -8  253.97   15.40
   2   2   8  211.07   15.90
  -2  -2  -8  332.22   17.46
  -2   2   8  202.56   16.81
  -2   2  -9    2.23    0.73
  -2  -2  -9    3.18    0.97
  -2   2 -10   80.25    6.35
  -2  -2 -10  102.16    7.76
   2   2  11   68.53    5.05
   2  -2 -12   98.18    6.60
   2  -2  12  107.14    6.96
   2   2 -12  106.18    8.45
   2  -2 -13  156.94   10.67
   2  -2 -13  175.95   12.03
   2   2  13  173.75   10.55
   2   2 -13  145.54   10.90
   2  -2  13  161.91   10.01
   2   2 -13  166.21   11.82
   2   2  14   93.79    6.02
   2  -2 -14   81.16    7.23
   2  -2 -14   87.01    6.18
   2   2 -14   75.54    6.76
   2  -2  14   92.79    5.97
   2   2 -14   95.00    7.78
   2  -2 -15   60.38    4.40
   2  -2 -15   51.07    4.15
   2  -2 -15   52.86    5.29
   2  -2  15   51.02    3.89
  -2  -2 -15   58.83    4.36
   2   2 -15   54.52    5.54
   2   2 -15   52.84    4.88
   2  -2 -16   30.84    2.94
   2  -2 -16   32.72    3.91
   2  -2 -16   31.65    2.86
   2   2 -16   27.08    3.31
   2   2 -16   26.71    3.78
  -2  -2 -16   35.66    3.04
   2  -2 -17    0.59    0.65
   2  -2 -17    0.44    0.41
   2  -2 -17    0.80    0.45
   2   2 -17    0.91    0.87
   2   2 -17    0.48    0.57
  -2  -2 -17    0.61    0.45
   2  -2 -18   58.96    4.77
   2  -2 -18   58.40    4.87
   2  -2 -18   64.21    6.06
   2   2 -18   66.33    6.64
  -2  -2 -18   64.52    5.23
   2  -2 -19   33.26    3.21
   2  -2 -19   33.95    3.31
   2  -2 -19   32.78    4.10
   2   2 -19   31.66    4.29
  -2  -2 -19   31.96    3.22
   2  -2 -20  193.86   13.13
   2  -2 -20  199.36   13.23
   2  -2 -20  203.11   14.58
  -2  -2  20  190.84   14.32
   2  -2  20  188.68   14.03
   2   2 -20  185.12   14.51
  -2  -2 -20  194.72   12.92
   2  -2 -21   66.97    5.51
   2  -2 -21   67.41    5.53
   2  -2 -21   69.95    6.66
  -2  -2  21   60.88    6.25
   2  -2  21   70.79    6.73
   2   2 -21   71.04    7.17
  -2  -2 -21   70.91    5.81
  -2  -2  22   67.50    6.74
   2  -2 -22   81.71    6.18
   2  -2 -22   66.62    6.77
   2  -2 -22   73.30    5.98
   2   2 -22   73.49    7.35
   2  -2  22   74.28    7.09
  -2  -2 -22   78.34    6.22
  -2  -2  23   23.14    3.44
   2  -2 -23   27.04    3.04
   2  -2 -23   29.11    3.17
   2  -2 -23   25.54    3.58
   2  -2  23   26.39    3.66
  -2  -2 -23   25.77    3.00
   2   2 -23   27.99    3.93
  -2  -2  24    5.56    1.60
   2  -2 -24    5.69    1.41
   2  -2 -24    4.33    1.48
   2   2 -24    5.42    1.70
   2  -2  24    3.74    1.42
   2  -2 -25   26.77    3.16
   2  -2 -25   28.17    3.61
  -2  -2  25   26.59    3.55
   2  -2  25   29.43    3.82
   2   2 -25   24.87    3.63
   2  -2 -26    6.65    1.45
  -2  -2  26    4.08    1.33
   2  -2 -26    4.51    1.40
   2  -2  26    5.35    1.59
   2   2 -26    2.68    1.20
   2  -2 -27    6.64    1.65
  -2  -2  27    6.32    1.56
   2  -2 -27   11.34    1.87
   2   2 -27    6.33    1.67
   2  -2  27    9.01    1.92
  -2  -2  28    0.46    0.58
   2  -2 -28    0.28    0.50
   2  -2 -28    0.16    0.48
   2  -2  28   -0.17    0.46
   2   2 -28   -0.16    0.54
  -2  -2  29    5.38    1.28
   2  -2 -29    5.14    1.29
   2  -2 -29    4.83    1.29
   2   2 -29    4.62    1.24
   2  -2  29    5.00    1.29
   2  -2 -30    2.50    0.85
   2  -2 -30    2.77    0.92
   2  -2  30    3.13    0.90
   2   2 -30    1.24    0.62
  -2   3   0 1138.25   70.16
  -2   3  -1  547.82   35.73
  -2   3   1  558.00   36.11
  -2   3  -2  238.22   17.23
  -2  -3   2  227.97   16.33
  -2   3   2  234.37   16.80
   2  -3   2  227.36   16.01
  -2   3  -3  473.27   29.92
  -2  -3   3  416.32   28.64
  -2  -3  -3  380.06   28.01
   2  -3   3  436.37   28.10
  -2   3  -4  329.20   21.95
  -2  -3   4  289.48   20.31
  -2   3  -4  288.41   19.26
  -2   3   4  357.37   23.11
   2  -3   4  300.09   22.28
  -2  -3  -4  349.08   22.54
  -2  -3   5  435.20   28.82
  -2   3  -5  462.01   30.60
  -2   3  -5  435.53   27.84
  -2  -3  -5  541.98   33.09
  -2   3   5  518.75   33.17
   2  -3   5  472.64   32.89
  -2   3  -6   41.29    4.14
  -2  -3   6   36.98    4.43
   2  -3   6   36.61    4.82
  -2   3   6   50.98    5.27
  -2  -3  -6   46.44    4.92
  -2   3  -7   61.25    5.48
  -2  -3   7   52.32    5.57
   2  -3   7   71.21    7.48
  -2  -3  -7   89.17    7.34
  -2   3  -8   20.92    2.89
   2  -3   8   20.78    1.85
   2  -3  -9   69.03    5.00
   2   3   9   64.69    4.81
   2  -3   9   62.83    4.41
   2   3  10   51.58    3.88
   2  -3 -10   47.26    3.85
  -2  -3  10   47.29    4.65
   2   3 -10   48.18    4.67
   2   3  11   20.21    1.90
   2  -3 -11   22.62    2.15
  -2  -3  11   17.88    2.62
   2  -3  11   25.82    3.35
   2   3 -11   21.59    2.94
  -2  -3  12   21.56    3.00
   2  -3 -12   26.75    2.45
   2   3  12   26.14    2.25
   2  -3  12   34.04    3.91
   2   3 -12   25.13    3.35
  -2  -3  13   29.46    3.64
   2   3  13   32.65    2.67
   2  -3 -13   33.56    2.91
   2  -3  13   32.92    4.03
   2   3 -13   35.40    4.09
   2   3  14  119.23    7.80
   2  -3 -14  122.30    8.16
  -2  -3  14  108.33    9.22
   2   3 -14  121.05    9.83
   2  -3  14  123.65    9.83
  -2  -3  15   14.42    2.49
   2  -3 -15   17.78    1.99
   2  -3  15   17.26    2.77
   2   3 -15   17.01    2.82
  -2  -3  16    4.58    1.39
   2  -3 -16    3.47    0.87
   2   3 -16    3.64    1.39
   2  -3  16    3.63    1.27
   2  -3 -17   84.99    6.26
   2  -3 -17   94.58    6.53
   2  -3  17   70.99    7.07
   2  -3  17   92.34    6.34
   2   3 -17   73.06    7.42
   2  -3 -18   12.48    1.75
   2  -3 -18   10.08    1.55
  -2  -3  18    7.95    1.98
   2  -3 -18    7.16    1.85
   2   3 -18   11.02    2.42
   2  -3  18    8.41    1.98
  -2  -3 -18   11.75    1.75
   2  -3  18   10.86    1.64
   2  -3 -19  161.26   10.18
   2  -3 -19  137.84    9.76
  -2  -3  19  118.53   10.82
   2  -3 -19  136.80   11.00
   2  -3  19  154.17   10.09
   2  -3  19  117.76   10.94
  -2  -3 -19  158.07   10.45
   2   3 -19  141.29   11.79
   2  -3 -20  225.57   14.51
  -2  -3  20  181.81   15.31
   2  -3 -20  223.90   14.39
   2  -3 -20  225.31   15.81
   2  -3  20  191.22   14.90
   2   3 -20  192.89   15.32
  -2  -3 -20  224.23   14.06
   2  -3 -21   48.43    4.21
   2  -3 -21   45.81    4.18
   2  -3 -21   48.33    5.24
  -2  -3  21   35.29    4.65
  -2  -3 -21   42.09    4.01
   2   3 -21   47.95    5.33
   2  -3  21   38.06    4.66
   2  -3 -22  110.62    7.74
   2  -3 -22   96.95    7.50
  -2  -3  22   90.09    8.39
   2  -3 -22   96.55    8.52
  -2  -3 -22  105.09    7.57
   2   3 -22  102.78    8.81
   2  -3  22   83.72    8.22
   2  -3 -23   42.61    4.81
  -2  -3  23   35.24    4.51
   2  -3 -23   45.40    4.07
   2  -3 -23   43.72    4.12
   2  -3  23   38.43    4.62
   2   3 -23   41.12    4.82
  -2  -3 -23   43.46    4.04
   2  -3 -24    6.53    1.34
  -2  -3  24    4.37    1.45
   2  -3 -24    5.44    1.59
   2  -3 -24    4.97    1.24
   2   3 -24    5.44    1.63
  -2  -3 -24    6.56    1.36
   2  -3  24    7.49    1.82
  -2  -3  25    9.75    2.03
   2  -3 -25   11.75    1.86
   2  -3 -25   14.00    2.44
   2   3 -25   10.49    2.08
   2  -3  25   10.28    2.14
   2  -3 -26    2.07    0.99
  -2  -3  26    0.67    0.64
   2  -3 -26    1.94    0.89
   2   3 -26    1.10    0.77
   2  -3  26    0.73    0.75
   2  -3 -27    0.31    0.59
   2  -3 -27    0.87    0.58
  -2  -3  27    0.88    0.60
   2  -3  27    1.65    0.84
   2   3 -27    0.92    0.62
   2  -3 -28    2.22    0.83
   2  -3 -29   -0.11    0.41
   2  -4   0  338.13   21.82
   2  -4  -1  379.00   24.15
   2  -4   1  383.75   24.61
   2  -4  -2  308.44   19.94
   2  -4   2  316.10   20.76
   2  -4  -3  127.78    9.23
   2  -4  -4  179.28   12.21
   2  -4  -5   23.24    2.63
   2  -4  -6    2.20    0.78
   2  -4  -7   50.74    4.35
   2  -4  -8    2.98    0.88
   2   4   8    3.31    0.74
   2  -4  -9   18.19    2.14
   2  -4 -10   64.21    5.09
   2  -4 -11    4.61    1.00
   2  -4 -12   38.43    3.29
   2   4  12   32.00    2.86
   2  -4  12   38.12    3.51
   2  -4 -13  106.27    7.33
   2   4  13   98.05    6.88
   2  -4  13  109.17    7.83
   2  -4 -14   53.00    4.33
  -2  -4  14   48.30    5.38
   2  -4  14   47.03    5.59
   2  -4  14   57.33    4.62
   2  -4 -15   47.54    3.94
  -2  -4  15   38.86    4.78
   2  -4  15   41.89    3.82
   2  -4  15   44.59    5.10
  -2  -4  16   19.33    3.17
   2  -4 -16   22.49    2.45
   2  -4  16   17.63    3.06
   2  -4  16   24.30    2.58
  -2  -4  17    6.86    1.84
   2  -4 -17    9.50    1.49
   2  -4  17    9.18    1.50
   2  -4  17    6.20    1.81
  -2  -4  18   49.78    5.65
   2  -4 -18   57.07    4.67
   2  -4  18   61.49    4.84
   2  -4  18   46.91    5.55
   2  -4 -19  118.04    8.30
   2  -4 -19  124.91    8.48
   2  -4  19  113.04    8.11
   2  -4  19   97.31    9.16
   2  -4  19  106.79    8.48
  -2  -4 -19  125.53    8.45
   2  -4 -20   14.67    2.02
   2  -4 -20   14.33    1.94
  -2  -4  20    9.01    2.20
  -2  -4 -20   12.48    1.91
   2  -4  20   12.39    2.00
   2  -4  20   13.89    1.90
   2  -4  20   11.36    2.35
  -2  -4  21   59.34    6.48
   2  -4 -21   76.44    5.85
   2  -4 -21   75.78    5.86
   2  -4  21   60.33    6.37
  -2  -4 -21   72.78    5.77
   2  -4  21   73.88    5.96
   2  -4 -22   15.57    2.08
   2  -4 -22   15.10    2.04
  -2  -4 -22   14.97    2.10
   2  -4  22   17.84    2.33
   2  -4 -23   30.85    3.21
   2  -4 -23   38.82    3.54
  -2  -4 -23   35.23    3.43
   2  -4 -24   33.31    3.28
   2  -4 -24   37.86    3.52
  -2  -4 -24   37.28    3.49
   2  -4 -25    4.12    0.98
   2  -4 -25    2.73    0.92
  -2  -4 -25    2.94    0.85
   2  -4 -26    0.10    0.44
   2  -4 -27    1.26    0.57
   2  -4 -28    0.43    0.42
   2  -5   0  163.41   12.13
   2  -5   0  173.04   11.51
   2  -5   0  167.07   11.08
   2  -5  -1  342.68   21.31
   2  -5  -1  329.94   22.40
   2  -5  -1  354.71   21.81
   2  -5   1  339.02   22.13
   2  -5   1  329.30   21.20
   2  -5   1  335.41   20.82
   2  -5  -2  238.98   16.68
   2  -5  -2  252.19   15.71
   2  -5   2  249.07   15.76
   2  -5   2  243.59   16.10
   2  -5   2  245.13   17.09
   2  -5  -3    0.88    0.84
   2  -5   3    3.08    1.32
   2  -5   3    3.39    0.89
   2  -5   3    4.50    1.10
   2  -5  -4   81.06    6.63
   2  -5   4   82.73    7.36
   2  -5   4   80.40    6.06
   2  -5   4   81.41    6.38
   2  -5  -5   37.13    3.78
   2  -5   5   41.12    3.99
   2  -5   5   44.51    3.80
   2  -5  -6   62.71    5.36
   2  -5   6   57.70    4.92
   2  -5   6   54.24    4.55
   2  -5  -7   30.00    3.22
   2  -5   7   29.72    2.91
   2  -5   7   25.24    2.99
   2  -5  -8   44.28    4.14
   2  -5   8   36.54    3.85
   2  -5   8   43.33    3.77
   2  -5  -9   34.12    3.41
   2  -5   9   30.54    3.35
   2  -5 -10   68.23    5.52
   2  -5  10   62.41    5.13
   2  -5 -11   12.49    1.79
   2  -5  11   11.83    1.78
   2   5  12   64.95    4.96
   2  -5 -12   72.40    5.51
   2  -5  12   73.39    5.84
   2  -5  12   72.91    6.25
   2  -5 -13   50.19    4.23
   2   5  13   46.98    3.78
   2  -5  13   50.62    4.37
   2  -5  13   46.05    4.64
   2  -5 -14  100.40    7.35
   2  -5  14   98.89    7.40
   2  -5  14   98.32    7.85
   2  -5 -15   27.51    2.86
   2  -5  15   27.95    3.00
   2  -5  15   29.83    3.41
   2  -5 -16   13.31    1.85
   2  -5  16   14.26    1.96
   2  -5  16   13.66    2.19
   2  -5 -17    0.10    0.45
   2  -5  17    0.59    0.69
   2  -5  17    0.33    0.57
   2  -5 -18  122.80    8.69
   2  -5  18  111.20    8.40
   2  -5  18  107.13    7.87
   2  -5 -19   28.74    3.01
   2  -5 -19   33.08    3.15
   2  -5  19   29.49    3.21
  -2  -5 -19   31.22    3.10
   2  -5  19   26.54    2.84
   2  -5 -20   22.73    2.51
   2  -5 -20   21.37    2.42
  -2  -5 -20   26.73    2.73
   2  -5  20   19.06    2.55
   2  -5 -21   26.65    2.76
   2  -5 -21   28.64    2.83
   2  -5  21   26.84    3.01
  -2  -5 -21   32.50    3.05
   2  -5 -22   12.62    1.65
   2  -5 -22   10.45    1.57
   2  -5  22   11.80    1.71
  -2  -5 -22   11.68    1.66
   2  -5 -23    0.74    0.53
   2  -5 -23    0.08    0.35
  -2  -5 -23    0.78    0.52
   2  -5 -24    3.13    0.73
   2  -5 -24    3.31    0.85
  -2  -5 -24    2.94    0.73
   2  -5 -25   11.91    1.54
   2  -5 -26    8.20    1.20
   2  -6   0    4.84    1.44
   2  -6   0    4.85    1.03
   2  -6   0    5.77    1.27
   2  -6  -1   44.50    4.59
   2  -6   1   42.42    3.85
   2  -6   1   47.35    4.85
   2  -6   1   47.47    4.25
   2  -6  -2  131.44    9.96
   2  -6   2  119.09    8.78
   2  -6   2  114.11    9.49
   2  -6   2  123.53    8.49
   2  -6  -3  145.31   10.69
   2  -6   3  144.40   10.64
   2  -6   3  129.94    9.21
   2  -6   3  128.02    9.50
   2  -6  -4   97.52    7.74
   2  -6   4   93.98    7.11
   2  -6   4   96.07    7.41
   2  -6   4  101.94    8.42
   2  -6  -5   57.64    5.20
   2  -6   5   48.91    4.39
   2  -6   5   54.41    5.57
   2  -6   5   53.98    4.77
   2  -6  -6   21.15    2.69
   2  -6   6   19.98    3.13
   2  -6   6   20.05    2.42
   2  -6   6   21.77    2.70
   2  -6  -7    7.03    1.44
   2  -6   7    6.32    1.30
   2  -6   7    4.76    1.64
   2  -6   7    6.69    1.43
   2  -6  -8   33.37    3.43
   2  -6   8   21.44    3.31
   2  -6   8   27.07    3.08
   2  -6   8   24.25    2.74
   2  -6  -9   23.10    2.68
   2  -6   9   18.88    3.00
   2  -6   9   21.06    2.44
   2  -6   9   14.67    2.30
   2  -6 -10   61.26    5.11
   2  -6  10   53.51    4.98
   2  -6 -11   43.50    3.82
   2   6  11   38.01    3.29
   2  -6  11   36.75    3.63
   2  -6 -12  103.40    7.31
   2   6  12   95.33    6.75
   2  -6  12  101.02    7.54
   2  -6 -13    2.51    0.89
   2  -6  13    1.59    0.78
   2  -6  13    3.10    1.06
   2  -6 -14   10.18    1.54
   2  -6  14   11.28    1.90
   2  -6  14    8.50    1.52
   2  -6 -15    3.53    0.93
   2  -6  15    2.86    0.89
   2  -6  15    1.68    0.86
   2  -6 -16   16.61    1.98
   2  -6  16   17.54    2.39
   2  -6 -17    0.27    0.48
   2  -6  17    0.63    0.62
   2  -6 -18    4.33    0.95
   2  -6 -18    4.73    0.99
   2  -6  18    4.79    1.17
  -2  -6 -18    5.43    1.05
   2  -6 -19    7.25    1.21
   2  -6 -19    7.59    1.21
   2  -6  19    5.41    1.15
  -2  -6 -19    6.60    1.19
   2  -6 -20   32.60    2.89
   2  -6 -20   32.63    2.89
  -2  -6 -20   32.90    2.96
   2  -6 -21   22.72    2.21
   2  -6 -21   25.43    2.34
  -2  -6 -21   22.63    2.18
   2  -6 -22   15.46    1.64
   2  -6 -22   17.99    1.81
  -2  -6 -22   16.98    1.67
   2  -6  22   12.89    1.73
   2  -6 -23   10.26    1.28
   2  -6  23    7.11    1.10
   2  -7   0    6.54    1.54
   2  -7  -1   21.75    2.78
   2  -7   1   21.43    2.85
   2  -7  -2   42.96    4.23
   2  -7   2   40.73    4.28
   2  -7  -3   33.01    3.54
   2  -7   3   35.01    3.91
   2  -7  -4    0.26    0.61
   2  -7   4   -0.16    0.66
   2  -7  -5    4.10    1.09
   2  -7   5    4.62    1.35
   2  -7  -6   15.21    2.06
   2  -7   6   11.85    2.07
   2  -7  -7    1.54    0.73
   2  -7   7    1.62    0.91
   2  -7  -8   21.82    2.46
   2  -7   8   16.55    2.44
   2  -7  -9    0.98    0.62
   2  -7   9    1.22    0.80
   2   7  10   76.92    5.53
   2  -7 -10   83.68    6.01
   2  -7  10   68.67    5.92
   2   7  11    4.03    0.79
   2  -7 -11    3.82    0.91
   2  -7  11    3.08    1.03
   2  -7 -12   85.83    6.21
   2  -7  12   64.71    5.52
   2  -7 -13   19.35    2.08
   2  -7  13   15.39    2.12
   2  -7  14   20.36    2.43
   2  -7  15    0.32    0.43
   2  -7  16    0.39    0.45
   2  -7 -17    4.07    0.78
   2  -7  17    2.94    0.78
  -2  -7 -17    2.99    0.67
   2  -7 -18    6.89    0.97
   2  -7  18    4.33    0.91
  -2  -7 -18    7.35    0.98
   2  -7  19    0.91    0.42
   2  -8   0    0.83    0.52
   2  -8  -1    2.61    0.79
   2  -8   1    1.58    0.67
   2  -8  -2    0.61    0.50
   2  -8   2   -0.09    0.40
   2  -8  -3   12.83    1.62
   2  -8   3   11.39    1.61
   2  -8  -4   20.20    2.14
   2  -8   4   19.02    2.16
   2  -8   5   11.76    1.61
   2  -8   6    0.36    0.44
   2   8   7   25.24    2.12
   2  -8   7   23.28    2.37
   2   8   8   10.91    1.18
   2  -8   8   10.00    1.41
   2  -8   9   20.99    2.15
   2  -8  10   12.37    1.50
   2  -8  11   14.92    1.64
   2  -8  12   27.05    2.39
   2  -8  13    0.56    0.32
   2  -8  14    5.35    0.79
  -3   0   0    0.07    0.16
  -3   0   0    0.43    0.39
  -3   0  -1    0.07    0.16
  -3   0   1    0.20    0.22
  -3   0  -1   -0.10    0.23
  -3   0  -2  267.48   17.56
  -3   0   2  299.16   17.58
  -3   0  -3  954.02   59.05
  -3   0   3 1029.85   58.97
  -3   0  -4  555.41   33.62
  -3   0  -5   69.34    5.23
  -3   0  -6  111.53    7.88
  -3   0  -7  141.33    9.66
  -3   0  -8    0.90    0.45
   3   0  -9   31.99    3.59
   3   0  10  170.95   10.73
   3   0 -10  140.57   11.43
   3   0  11   68.43    4.89
   3   0 -11   45.06    5.17
   3   0 -12   13.96    2.42
   3   0 -13    3.29    1.32
   3   0 -14   58.52    5.99
   3   0 -15    2.35    1.19
   3   0  15    2.11    0.59
   3   0 -16   18.26    3.23
   3   0  16   23.47    2.10
   3   0 -17  325.76   22.71
   3   0 -18   80.00    7.72
   3   0 -18   75.02    6.12
   3   0 -19   90.89    8.65
   3   0 -19   92.93    7.23
   3   0 -20   26.45    3.97
   3   0 -20   24.11    2.94
   3   0 -21   44.83    5.37
   3   0 -21   47.41    4.57
   3   0 -22    0.15    0.55
   3   0 -22    0.24    0.80
   3   0 -23   23.75    3.60
   3   0 -23   25.70    3.15
   3   0 -24   46.83    5.25
   3   0 -24   48.14    4.68
   3   0 -25    1.78    0.83
   3   0 -25    1.00    0.90
   3   0 -26    0.91    0.82
   3   0 -27    0.49    0.54
   3   0 -28    1.75    0.84
   3   0 -29    5.68    1.28
   3   0 -30    1.05    0.55
  -3   1   0   60.63    5.53
  -3  -1   0   61.26    5.04
  -3  -1   1  316.52   19.59
  -3   1  -1  291.75   20.17
  -3   1   1  315.35   20.56
  -3  -1  -1  304.29   19.69
  -3   1  -2  274.63   19.29
  -3  -1   2  300.86   18.69
  -3  -1  -2  329.16   22.23
  -3   1   2  403.04   23.69
  -3   1  -3  114.66    9.34
  -3  -1   3  125.68    8.76
  -3  -1  -3  138.01   10.18
  -3   1   3  170.33   11.45
  -3  -1   4   82.55    6.43
  -3  -1  -4  105.83    7.79
  -3  -1   5   58.98    5.03
  -3  -1  -5   61.30    5.10
  -3  -1  -6  227.59   15.01
  -3  -1  -7   29.79    3.09
   3   1   8  203.82   12.76
   3   1   8  186.50   11.92
   3   1   9  127.24    8.65
   3   1   9  153.96    9.54
   3  -1 -10  118.62    9.91
   3   1  10  135.89    8.81
   3   1  11   14.36    1.90
   3  -1 -11   11.88    2.12
   3  -1 -12   11.40    2.18
   3   1  12   16.64    2.13
   3  -1  12   14.10    1.45
   3  -1 -13   23.86    3.33
   3  -1  13   24.58    2.15
   3  -1 -14   30.05    3.91
   3  -1  14   27.55    2.36
   3  -1 -15   46.67    3.88
   3  -1 -15   55.12    5.57
   3  -1  15   50.71    3.81
   3  -1 -16   68.41    5.25
   3  -1 -16   69.37    6.83
   3   1 -16   58.96    6.95
   3  -1  16   83.07    5.48
   3  -1 -17   30.85    2.94
   3  -1 -17   25.73    3.90
   3  -1  17   33.97    2.79
   3   1 -17   24.35    3.97
   3  -1 -18   35.57    3.31
   3  -1 -18   28.45    4.18
   3   1 -18   41.01    5.14
   3  -1 -19   33.41    3.34
   3  -1 -19   34.07    4.51
   3   1 -19   32.11    4.51
   3  -1 -20  130.36    9.73
   3  -1 -20  154.92   11.73
   3   1 -20  139.39   11.64
   3  -1 -21   19.99    2.53
   3  -1 -21   18.67    3.19
   3   1 -21   25.17    3.89
   3  -1 -22   80.53    7.63
   3  -1 -22   80.37    6.55
   3   1 -22   76.95    7.57
   3  -1 -23   18.72    3.01
   3  -1 -23   16.66    2.38
   3   1 -23   21.56    3.41
   3  -1 -24   12.91    2.06
   3  -1 -24   14.86    2.57
   3   1 -24   18.83    3.09
   3  -1 -25   18.57    2.84
   3  -1 -25   19.19    2.57
   3   1 -25   17.58    2.87
   3  -1 -26    8.02    1.60
   3  -1 -26    7.38    1.70
   3   1 -26    6.51    1.69
   3  -1 -27    1.07    0.75
   3  -1 -27    1.13    0.72
   3   1 -27    2.50    1.04
   3  -1 -28    3.90    1.11
   3   1 -28    4.70    1.28
   3  -1 -29   15.56    2.09
   3   1 -29   17.27    2.30
   3   1 -30   14.02    1.86
  -3  -2   0   93.38    7.58
  -3   2   0   83.52    7.87
  -3  -2   1  123.60    9.47
  -3   2  -1  111.60    9.75
  -3   2   1  119.02   10.07
  -3  -2  -1  124.59    9.54
  -3   2  -2  371.32   26.44
  -3  -2   2  417.01   26.04
  -3  -2  -2  410.95   26.97
  -3   2   2  430.73   27.91
  -3   2  -3    7.19    1.98
  -3  -2  -3    8.69    1.75
  -3   2   3    8.45    2.08
  -3   2  -4  196.45   15.51
  -3   2   4  223.26   15.28
  -3  -2  -4  182.55   13.74
   3   2   5  107.46    7.87
   3   2   5  107.33    7.14
  -3   2  -5  128.96   11.09
   3   2  -5  122.50    9.16
   3  -2   5  119.65    7.63
   3   2   6   69.46    5.31
  -3   2  -6   61.95    5.23
   3   2  -6   74.09    6.45
   3  -2   6   76.80    5.09
   3   2   7   44.33    3.26
   3   2   7   39.67    3.70
  -3   2  -7   38.83    3.80
   3   2  -7   41.23    4.28
   3   2   8  223.73   14.01
   3   2   8  207.00   13.32
   3  -2   8  213.21   13.03
   3   2  -8  201.14   14.61
   3   2   9   37.89    3.16
   3   2   9   45.40    3.80
   3   2  -9   36.37    4.33
   3  -2   9   43.85    3.18
   3   2  10   49.34    3.91
   3   2  10   58.77    4.58
   3  -2  10   51.19    3.63
   3   2 -10   41.46    4.74
   3   2  11   76.38    5.77
   3   2  11   69.37    5.11
   3   2 -11   60.98    6.08
   3  -2  11   66.00    4.61
   3   2  12   29.11    2.52
   3  -2 -12   25.58    2.37
   3   2  12   30.64    3.08
   3  -2 -12   26.21    3.27
   3  -2  12   24.07    2.15
   3   2 -12   23.58    3.39
   3   2  13  175.53   10.66
   3  -2 -13  153.14   10.50
   3  -2 -13  162.89   11.99
   3   2 -13  157.29   12.41
   3  -2  13  164.31   10.45
   3  -2 -14   77.17    5.68
   3  -2 -14   84.46    7.15
   3   2 -14   78.55    7.69
   3  -2  14   86.14    5.90
   3  -2 -15   91.39    6.48
   3  -2 -15   89.83    7.89
   3   2 -15   84.32    8.21
   3  -2  15   94.14    6.40
   3  -2 -16  128.24    8.63
   3  -2 -16  119.26   10.07
   3  -2  16  127.51    8.40
   3   2 -16  117.92   10.46
   3  -2 -17   51.68    5.70
   3  -2 -17   57.14    4.54
   3   2 -17   54.02    6.17
   3  -2  17   58.51    4.40
   3  -2 -18  115.65    8.11
   3  -2 -18  107.95    9.52
   3   2 -18  108.16    9.77
   3  -2 -19   35.14    3.36
   3  -2 -19   32.68    4.30
   3   2 -19   32.85    4.57
   3  -2 -20    6.81    1.33
   3  -2 -20    7.00    1.98
   3   2 -20    6.38    1.97
   3  -2 -21    4.24    1.08
   3  -2 -21    2.52    1.21
   3   2 -21    5.43    1.84
   3  -2 -22   34.60    4.35
   3  -2 -22   34.90    3.54
   3   2 -22   31.39    4.30
   3  -2 -23   23.72    3.39
   3  -2 -23   24.30    2.84
   3   2 -23   22.54    3.46
   3  -2 -24   22.99    3.22
   3  -2 -24   22.94    2.74
   3   2 -24   22.56    3.35
   3  -2 -25   22.58    2.68
   3  -2 -25   18.07    2.81
   3   2 -25   23.41    3.27
   3  -2 -26    4.71    1.18
   3  -2 -26    3.29    1.14
   3   2 -26    3.47    1.21
   3  -2 -27    8.26    1.46
   3  -2 -27    5.32    1.33
   3   2 -27    6.75    1.53
   3  -2 -28   -0.11    0.31
   3  -2 -28   -0.39    0.42
   3   2 -28   -0.13    0.45
   3   2 -29    1.19    0.57
   3   3   0  146.18   10.20
   3  -3   0  139.27    8.81
   3  -3  -1   95.25    6.17
   3   3   1   97.97    7.38
   3   3  -1  108.08    7.77
   3  -3   1   93.95    6.26
   3   3   2   62.45    5.23
   3  -3   2   56.58    3.99
   3   3  -2   60.88    5.26
   3   3   3   45.09    4.10
   3   3  -3   45.09    4.24
   3  -3   3   38.35    2.94
   3   3   4    4.63    1.07
   3   3  -4    4.64    1.27
   3  -3   4    3.93    0.68
   3   3   5    5.51    1.12
   3   3  -5    5.31    1.41
   3  -3   5    6.79    0.90
   3   3   6    1.14    0.56
   3  -3   6    1.09    0.44
   3   3  -6    1.01    0.75
   3   3   7  229.75   14.57
   3  -3  -7  239.26   14.65
   3   3   7  224.83   15.01
   3   3  -7  224.43   15.81
   3  -3   7  228.93   14.16
   3   3   8    9.54    1.27
   3   3   8    9.19    1.47
   3  -3  -8    9.05    1.22
   3   3  -8   10.40    2.00
   3   3   9  160.92   10.14
   3  -3  -9  147.26   10.03
   3   3   9  156.66   10.53
   3   3  -9  145.08   10.80
   3  -3   9  136.77    9.02
   3   3  10   13.94    1.84
   3   3  10   11.58    1.49
   3  -3 -10   12.12    1.47
   3  -3  10   13.83    1.53
   3   3 -10   13.01    2.38
   3   3  11   29.17    2.82
   3   3  11   22.89    2.29
   3  -3 -11   22.59    2.26
   3  -3  11   20.58    2.03
   3   3 -11   21.74    3.19
   3   3  12  127.88    8.32
   3  -3 -12  117.40    8.22
   3  -3  12  116.12    7.75
   3   3 -12  110.67    9.49
   3   3  13   47.43    3.73
   3  -3 -13   43.45    3.70
   3   3 -13   46.03    5.25
   3   3  14  186.49   11.43
   3  -3 -14  162.99   11.39
   3   3 -14  164.22   12.92
   3   3  15   43.91    3.50
   3  -3 -15   38.28    3.51
   3   3 -15   46.33    5.44
   3  -3 -16   51.52    4.26
   3   3 -16   53.13    6.01
   3  -3 -17   16.66    2.03
   3   3 -17   12.39    2.67
   3  -3 -18    8.04    1.38
   3   3 -18    6.61    1.99
   3  -3 -19    0.11    0.38
   3  -3  19    0.11    0.45
   3   3 -19    0.26    0.86
   3  -3 -20    2.68    0.84
   3  -3  20    2.14    0.83
   3   3 -20    2.28    1.28
   3  -3 -21  109.30    8.00
   3   3 -21   99.37    8.86
   3  -3 -22    2.31    0.85
   3   3 -22    4.44    1.52
   3  -3 -23    7.92    1.45
   3   3 -23    8.04    1.92
   3  -3 -24   14.18    1.95
   3  -3  24   12.68    1.76
   3   3 -24    9.21    2.01
   3  -3 -25   12.72    1.82
   3   3 -25   13.01    2.13
   3  -3 -26    2.85    0.85
   3   3 -26    2.15    0.83
   3  -3 -27   11.28    1.59
   3   3 -27    9.72    1.52
   3   4   0    0.13    0.38
   3  -4   0    0.11    0.35
   3   4   1   60.06    4.92
   3  -4  -1   52.89    4.65
   3  -4   1   54.14    4.77
   3   4  -1   56.91    4.96
   3  -4  -2   36.11    3.36
   3   4   2   33.56    3.39
   3   4  -2   33.01    3.57
   3  -4   2   35.58    3.54
   3  -4  -3    5.11    1.08
   3   4   3    4.60    1.07
   3   4  -3    6.59    1.45
   3  -4   3    4.77    1.22
   3   4   4    1.81    0.68
   3  -4  -4    2.40    0.75
   3   4  -4    1.04    0.64
   3  -4   4    2.26    0.86
   3   4   5   28.38    2.95
   3  -4  -5   32.48    3.03
   3   4  -5   25.60    3.20
   3  -4   5   30.29    3.36
   3   4   6   65.25    5.28
   3  -4  -6   69.70    5.29
   3   4  -6   64.37    5.94
   3  -4   6   70.99    6.09
   3  -4  -7    2.50    0.74
   3   4   7    4.21    0.96
   3   4  -7    2.57    1.02
   3  -4  -8   97.90    6.96
   3   4   8   90.74    6.74
   3   4   8  102.68    7.17
   3   4  -8   81.10    7.08
   3   4   9   35.68    3.25
   3   4   9   30.30    2.88
   3  -4  -9   30.90    2.96
   3   4  -9   27.37    3.55
   3   4  10   78.68    5.59
   3   4  10   62.03    5.02
   3  -4 -10   64.74    5.12
   3   4 -10   58.83    5.79
   3  -4 -11   74.89    5.58
   3   4  11   74.04    5.51
   3   4 -11   78.10    7.16
   3   4  12   84.28    5.98
   3  -4 -12   78.09    5.95
   3   4 -12   71.35    6.77
   3   4  13  181.59   11.63
   3  -4 -13  173.22   11.71
   3   4 -13  180.05   13.61
   3  -4 -14   17.65    2.10
   3   4  14   20.80    2.12
   3   4 -14   20.19    3.21
   3  -4 -15  111.69    8.11
   3   4  15  119.46    7.95
   3  -4  15  123.03    8.54
   3   4 -15  104.62    9.50
   3  -4 -16    4.68    1.03
   3   4 -16    1.37    0.99
   3  -4  16    4.28    1.07
   3  -4 -17   17.25    2.09
   3  -4  17   19.76    2.31
   3   4 -17   15.05    2.81
   3  -4 -18    9.41    1.50
   3  -4  18   10.96    1.63
   3   4 -18    6.96    1.91
   3  -4 -19   15.97    2.00
   3  -4  19   18.83    2.17
   3   4 -19   12.71    2.52
   3  -4 -20   75.68    5.86
   3  -4  20   75.69    6.03
   3   4 -20   63.37    6.38
   3  -4  20   73.29    5.56
   3  -4 -21   20.28    2.30
   3  -4  21   19.59    2.42
   3  -4  21   17.80    2.07
   3  -4 -22   26.49    2.72
   3  -4  22   24.42    2.70
   3  -4 -23    7.87    1.34
   3  -4  23    6.92    1.27
   3  -4 -24    0.90    0.56
   3  -4  24    0.58    0.40
   3  -4 -25    7.33    1.21
   3  -4 -26    2.96    0.73
   3  -5   0   51.07    4.11
   3  -5   0   50.70    4.74
   3  -5  -1   59.55    4.57
   3  -5  -1   57.59    5.14
   3  -5   1   59.03    4.54
   3  -5   1   58.14    4.81
   3  -5   1   52.26    5.06
   3  -5  -2    6.88    1.42
   3  -5   2    8.09    1.66
   3  -5   2    8.20    1.32
   3  -5   2    8.60    1.47
   3  -5  -3   40.90    3.91
   3  -5   3   41.68    4.41
   3  -5   3   44.23    3.74
   3  -5   3   42.53    3.94
   3  -5  -4   92.91    7.08
   3  -5   4   91.33    6.65
   3  -5   4   93.76    7.66
   3  -5   4   87.99    6.88
   3  -5  -5   23.51    2.66
   3  -5   5   21.55    2.43
   3  -5   5   21.89    2.59
   3  -5  -6   16.67    2.13
   3  -5   6   15.75    2.12
   3  -5   6   14.36    1.91
   3  -5   6   14.48    2.57
   3  -5  -7  157.00   10.76
   3  -5   7  147.70   11.21
   3  -5   7  140.65    9.89
   3  -5  -8    9.42    1.51
   3  -5   8   12.64    1.80
   3  -5   8   12.53    2.46
   3   5   9   79.42    5.83
   3  -5  -9   77.57    5.97
   3  -5   9   86.43    7.66
   3  -5   9   82.17    6.38
   3   5  10   65.09    5.05
   3  -5 -10   67.12    5.22
   3  -5  10   68.52    6.63
   3  -5 -11   27.57    2.68
   3   5  11   23.95    2.47
   3   5  12  108.16    7.59
   3  -5 -12  111.89    7.81
   3  -5  12  104.11    8.25
   3  -5  12  112.40    8.01
   3   5  13   27.40    2.61
   3  -5 -13   28.36    2.76
   3  -5  13   27.99    2.95
   3  -5 -14   65.55    5.25
   3   5  14   71.25    5.11
   3  -5  14   65.87    5.37
   3  -5 -15    7.63    1.31
   3   5  15    9.45    1.27
   3  -5  15    8.89    1.50
   3  -5  15    8.91    1.71
   3  -5 -16   -0.09    0.43
   3  -5  16    0.42    0.55
   3  -5  16    0.28    0.56
   3  -5 -17    2.18    0.72
   3  -5  17    2.11    0.80
   3  -5  17    1.73    0.81
   3  -5 -18   25.78    2.59
   3  -5  18   19.99    2.55
   3  -5  18   22.86    2.43
   3  -5 -19   25.01    2.50
   3  -5  19   23.38    2.69
   3  -5  19   23.53    2.43
   3  -5 -20   19.35    2.09
   3  -5  20   20.48    2.37
   3  -5  20   19.56    2.10
   3  -5 -21   45.52    3.74
   3  -5  21   46.75    4.00
   3  -5 -22    1.43    0.55
   3  -5  22    0.82    0.50
   3  -5 -23    5.52    0.97
   3  -5  23    5.35    0.92
   3  -5 -24    5.64    0.91
   3  -6   0    2.91    0.80
   3  -6   0    3.90    1.19
   3  -6  -1  109.49    8.46
   3  -6   1  104.58    7.47
   3  -6   1  104.05    8.29
   3  -6   1  110.00    7.82
   3  -6  -2   22.63    2.76
   3  -6   2   23.95    2.60
   3  -6   2   27.14    3.15
   3  -6   2   17.80    2.16
   3  -6  -3    6.15    1.35
   3  -6   3    4.87    0.99
   3  -6   3    2.82    0.89
   3  -6   3    3.93    1.26
   3  -6  -4   42.17    3.99
   3  -6   4   43.32    4.36
   3  -6   4   36.97    3.32
   3  -6   4   32.05    3.39
   3  -6  -5    9.05    1.56
   3  -6   5    7.70    1.79
   3  -6   5    6.95    1.24
   3  -6   5    6.17    1.30
   3  -6  -6    4.72    1.10
   3  -6   6    4.31    1.39
   3  -6   6    4.88    1.05
   3  -6   6    3.55    1.02
   3  -6  -7   33.12    3.23
   3  -6   7   32.05    3.78
   3  -6   7   27.74    2.84
   3  -6   7   26.80    3.00
   3  -6  -8   22.04    2.46
   3   6   8   22.16    2.30
   3  -6   8   17.81    2.34
   3  -6   8   22.28    3.07
   3  -6   8   20.09    2.30
   3  -6  -9   13.74    1.84
   3   6   9   16.53    1.85
   3  -6   9   14.75    1.91
   3  -6   9   17.65    2.65
   3  -6   9   11.85    1.90
   3   6  10   79.27    5.88
   3  -6 -10   86.86    6.17
   3  -6  10   81.35    6.19
   3  -6  10   74.70    6.32
   3  -6  10   91.31    7.31
   3   6  11    5.63    1.02
   3  -6 -11    6.02    1.12
   3  -6  11    4.23    1.16
   3  -6  11    5.89    1.52
   3  -6 -12   31.15    2.96
   3   6  12   34.00    2.85
   3  -6  12   30.91    3.21
   3  -6  12   27.18    3.42
   3   6  13   43.45    3.41
   3  -6 -13   43.04    3.63
   3  -6  13   42.16    3.60
   3  -6  13   38.86    3.75
   3  -6  13   33.74    3.85
   3   6  14    3.32    0.74
   3  -6 -14    3.17    0.82
   3  -6  14    2.85    0.89
   3  -6  14    2.51    0.92
   3  -6 -15   22.61    2.28
   3  -6  15   24.63    2.43
   3  -6  15   19.19    2.51
   3  -6 -16   11.91    1.50
   3  -6  16   11.96    1.55
   3  -6  16    8.70    1.56
   3  -6  16   11.25    1.68
   3  -6 -17   16.01    1.76
   3  -6  17   16.53    1.96
   3  -6  17   11.06    1.71
   3  -6 -18    4.24    0.84
   3  -6  18    4.34    0.97
   3  -6  18    3.68    0.87
   3  -6 -19   17.71    1.79
   3  -6  19   18.50    1.91
   3  -6  19   12.26    1.55
   3  -6 -20   14.72    1.56
   3  -6  20   13.04    1.54
   3  -6 -21   12.21    1.34
   3  -7   0    0.87    0.63
   3  -7  -1   32.92    3.34
   3  -7   1   33.13    3.44
   3  -7  -2   40.76    3.82
   3  -7   2   40.42    3.97
   3  -7  -3   17.41    2.17
   3  -7   3   16.86    2.31
   3  -7  -4    1.02    0.60
   3  -7   4    1.60    0.83
   3  -7  -5   29.42    2.89
   3  -7   5   28.16    3.16
   3  -7  -6   31.66    2.98
   3   7   6   31.28    2.74
   3  -7   6   26.19    2.97
   3   7   7   16.18    1.75
   3  -7  -7   16.26    1.91
   3  -7   7   14.70    2.13
   3   7   8   23.08    2.18
   3  -7  -8   24.25    2.38
   3  -7   8   20.52    2.53
   3   7   9   34.78    2.91
   3  -7  -9   38.65    3.18
   3  -7   9   28.02    3.00
   3   7  10   39.95    3.09
   3  -7 -10   38.91    3.26
   3  -7  10   34.40    3.36
   3  -7 -11    1.92    0.62
   3   7  11    2.08    0.56
   3  -7  11    0.71    0.57
   3  -7 -12   23.83    2.18
   3   7  12   22.19    1.91
   3  -7  12   14.80    1.85
   3  -7 -13    1.36    0.48
   3  -7  13    0.57    0.42
   3  -7 -14    0.99    0.44
   3  -7  14    0.36    0.31
   3  -7 -15    2.45    0.57
   3  -7  15    1.35    0.48
   3  -7 -16    1.71    0.48
   3  -7 -17    2.37    0.51
   3  -8   0    8.17    1.14
   3   8   1   13.07    1.39
   3  -8  -1   13.02    1.49
   3  -8   1   12.62    1.48
   3  -8  -2   25.89    2.32
   3   8   2   25.60    2.18
   3  -8   2   23.59    2.23
   3  -8  -3   26.01    2.31
   3   8   3   26.64    2.21
   3  -8   3   27.24    2.45
   3  -8  -4   14.13    1.51
   3   8   4   14.52    1.43
   3  -8   4   12.36    1.45
   3   8   5    3.70    0.67
   3  -8  -5    4.08    0.73
   3  -8   5    3.25    0.72
   3  -8  -6   13.42    1.40
   3   8   6   13.29    1.30
   3  -8   6   10.61    1.29
   3  -8  -7    1.52    0.44
   3   8   7    1.12    0.38
   3  -8   7    1.22    0.45
   3  -8  -8   11.35    1.18
   3   8   8   10.00    1.03
   3  -8   8    6.90    0.94
   3  -8  -9    7.54    0.92
   3  -8   9    5.85    0.81
   3  -8 -10    3.61    0.60
   4   0   0  137.33   10.08
   4   0   1  157.34   11.28
   4   0  -1  162.77   11.60
   4   0   2   48.13    4.44
   4   0  -2   49.16    4.81
   4   0   3   10.93    1.72
   4   0  -3   11.90    2.09
   4   0   4   47.68    4.27
   4   0  -4   49.82    4.94
   4   0   5   34.29    3.27
   4   0  -5   31.67    3.84
   4   0   6   35.04    3.30
   4   0  -6   32.83    3.92
   4   0   7    4.39    1.02
   4   0  -7    3.75    1.27
   4   0   8   59.20    4.80
   4   0  -8   59.43    5.82
   4   0   9   22.80    2.50
   4   0  -9   27.16    3.55
   4   0  10    1.49    0.66
   4   0 -10    1.91    1.08
   4   0  11    9.37    1.49
   4   0 -11    4.94    1.63
   4   0  12   33.47    3.28
   4   0 -12   29.63    4.10
   4   0 -13  175.26   13.64
   4   0 -14   62.84    6.70
   4   0 -15  414.47   29.25
   4   0  15  443.61   26.64
   4   0 -16    5.29    1.84
   4   0  16    6.57    1.08
   4   0 -17   20.21    3.73
   4   0  17   29.75    2.55
   4   0 -18   65.50    7.55
   4   0  18   86.15    5.78
   4   0 -19   50.78    5.89
   4   0 -20   52.05    5.93
   4   0 -21    2.37    1.25
   4   0 -22    2.38    1.14
   4   0 -23    0.19    0.64
   4   0 -24    0.85    0.65
   4   0 -25    1.03    0.69
   4   0 -26    0.12    0.38
   4   0 -27    1.87    0.72
   4   1   0   11.31    1.25
   4  -1   0    9.17    1.64
   4  -1  -1   54.33    4.93
   4   1   1   56.06    4.00
   4   1   1   56.47    5.15
   4   1  -1   52.27    3.85
   4   1  -1   59.87    5.32
   4   1   2  424.20   25.54
   4   1   2  405.88   26.77
   4  -1  -2  440.14   27.00
   4   1  -2  432.25   27.84
   4   1   3  118.87    7.69
   4   1   3  111.06    8.66
   4  -1  -3  120.30    9.01
   4   1  -3  115.01    9.10
   4   1   4   33.37    2.71
   4   1   4   32.06    3.39
   4  -1  -4   34.29    3.75
   4   1  -4   31.94    3.83
   4   1   5   63.72    5.57
   4  -1  -5   71.38    6.19
   4   1   5   71.09    4.93
   4   1  -5   67.21    6.30
   4  -1  -6   36.47    4.04
   4   1   6   35.51    3.58
   4   1   6   37.81    3.02
   4   1  -6   39.37    4.47
   4  -1  -7  136.85   10.27
   4   1   7  131.84    9.48
   4   1  -7  138.72   10.82
   4   1   8   38.47    3.68
   4  -1  -8   39.63    4.31
   4   1  -8   40.85    4.62
   4  -1  -9   12.35    2.29
   4   1   9   14.96    1.95
   4   1  -9   13.40    2.48
   4   1  10   28.93    2.95
   4  -1 -10   25.09    3.45
   4   1 -10   25.49    3.60
   4   1  11   45.47    4.05
   4  -1 -11   38.68    4.57
   4  -1  11   43.84    3.48
   4   1 -11   45.26    5.15
   4  -1 -12    7.29    1.88
   4   1  12    9.56    1.62
   4   1 -12    8.59    2.18
   4  -1  12   11.26    1.37
   4  -1 -13    4.51    1.52
   4  -1  13    5.55    0.99
   4   1 -13    5.37    1.89
   4  -1 -14  177.31   13.67
   4  -1  14  192.25   12.07
   4   1 -14  173.13   14.42
   4  -1 -15   62.90    6.57
   4   1 -15   74.03    7.47
   4  -1  15   69.54    5.14
   4  -1 -16  214.71   16.08
   4   1 -16  176.53   16.06
   4  -1  16  234.85   14.02
   4   1  17   47.55    3.58
   4  -1 -17   34.76    4.93
   4  -1  17   43.12    3.52
   4  -1 -18   31.75    4.40
   4  -1  18   41.02    3.37
   4  -1 -19   35.15    4.60
   4  -1  19   31.62    2.77
   4  -1 -20    7.85    2.01
   4  -1 -21   12.64    2.47
   4  -1 -22    0.81    0.73
   4  -1 -23    2.72    1.11
   4  -1 -24    1.43    0.78
   4  -1 -25    0.82    0.64
   4  -1 -26    3.54    0.97
   4  -1 -27    0.37    0.37
   4  -2   0   60.47    4.26
   4   2   0   65.46    5.72
   4   2   0   64.80    4.53
   4   2   1  138.15   10.65
   4   2   1  158.57    9.55
   4  -2  -1  141.81    9.18
   4  -2   1  139.63    9.38
   4   2  -1  165.76   11.33
   4   2  -1  160.44    9.69
   4   2   2   65.41    4.69
   4  -2  -2   65.00    4.40
   4   2  -2   64.56    5.84
   4  -2   2   57.87    4.21
   4   2  -2   64.67    4.44
   4   2   3   18.63    1.86
   4  -2   3   17.03    1.59
   4   2  -3   16.17    1.67
   4   2   4   61.07    4.48
   4  -2   4   56.88    4.08
   4   2  -4   61.29    5.74
   4   2   5   18.79    1.92
   4  -2   5   16.01    1.59
   4   2  -5   18.47    2.81
   4   2   6   58.36    4.39
   4  -2   6   52.61    3.90
   4   2  -6   57.53    5.62
   4   2   7  109.05    7.45
   4   2  -7  104.45    8.92
   4  -2   7  107.34    7.08
   4   2  -8  121.60    9.96
   4   2  -9   70.42    6.76
   4   2  10   27.68    2.66
   4  -2  10   25.12    2.24
   4   2 -10   19.88    3.28
   4  -2  11   48.67    3.78
   4   2 -11   48.10    5.41
   4  -2  12    7.97    1.19
   4   2 -12    9.11    2.23
   4  -2  13  137.71    8.98
   4   2 -13  125.35   11.04
   4  -2 -14  106.59    8.83
   4   2 -14  108.90    9.92
   4  -2  14  115.07    7.77
   4  -2 -15  134.94   10.66
   4  -2  15  152.73    9.96
   4   2 -15  144.22   12.32
   4  -2 -16    9.59    2.16
   4   2 -16    9.53    2.47
   4  -2  16   11.14    1.47
   4  -2 -17    4.03    1.42
   4   2 -17    2.44    1.34
   4  -2  17    4.98    0.95
   4  -2 -18    2.55    1.16
   4   2 -18    2.12    1.30
   4  -2 -19    4.82    1.52
   4   2 -19    7.61    2.07
   4  -2 -20   64.97    6.25
   4   2 -20   60.39    6.34
   4  -2 -21   15.84    2.61
   4   2 -21   17.91    3.03
   4  -2 -22    2.25    0.97
   4   2 -22    2.41    1.19
   4  -2 -23    1.39    0.78
   4   2 -23    2.14    1.03
   4  -2 -24   14.37    2.14
   4   2 -24   13.46    2.19
   4   2 -25    2.14    0.88
   4   2 -26    2.78    0.88
   4  -3   0    4.03    0.70
   4   3   0    3.68    0.81
   4   3   1    3.19    1.06
   4  -3  -1    2.42    0.54
   4   3   1    3.30    0.76
   4   3  -1    1.83    1.02
   4  -3   1    2.95    0.59
   4   3  -1    3.10    0.74
   4   3   2    4.53    0.86
   4   3   2    3.49    1.14
   4  -3   2    3.93    0.70
   4   3  -2    3.83    0.81
   4   3  -2    4.83    1.34
   4   3   3  178.09   11.62
   4   3   3  185.27   12.62
   4  -3   3  148.42    9.96
   4   3  -3  164.00   10.27
   4   3  -3  175.01   11.97
   4   3   4   73.83    5.30
   4   3   4   69.13    5.93
   4  -3   4   65.25    4.58
   4   3  -4   67.71    6.14
   4   3  -4   63.01    4.74
   4   3   5   16.05    1.78
   4   3   5   13.44    2.04
   4   3  -5   12.95    2.36
   4  -3   5   14.84    1.54
   4   3  -5   15.15    1.65
   4   3   6   32.93    2.93
   4   3   6   31.49    3.32
   4  -3   6   29.60    2.53
   4   3  -6   31.46    3.89
   4   3   7   87.12    6.78
   4  -3   7   83.27    5.82
   4   3  -7   86.84    7.66
   4   3   8  213.97   14.33
   4  -3   8  201.09   12.71
   4   3  -8  198.96   14.74
   4   3   9   89.75    7.00
   4   3   9   92.53    6.58
   4   3  -9   88.72    8.01
   4   3  10   25.58    2.94
   4   3  10   29.36    2.75
   4   3 -10   23.07    3.48
   4   3  11   17.71    2.06
   4   3  11   16.87    2.28
   4   3 -11   15.88    2.92
   4  -3  11   14.22    1.69
   4   3  12   17.13    1.99
   4   3  12   15.07    2.23
   4   3 -12   12.61    2.72
   4  -3  12   13.47    1.62
   4  -3  13  133.07    9.17
   4   3 -13  155.58   11.75
   4   3 -14   75.85    7.54
   4   3 -15    6.21    1.95
   4   3 -16    7.70    2.18
   4   3 -17    3.51    1.45
   4   3 -18   24.15    3.66
   4   3 -19   -0.23    0.81
   4  -3  20    1.94    0.70
   4   3 -20    1.47    0.99
   4   3 -21    6.45    1.68
   4  -3  21    7.94    1.21
   4   3 -22    4.52    1.35
   4   3 -23   17.50    2.45
   4  -3  24   16.26    1.81
   4   3 -24   17.47    2.26
   4   3 -25    1.55    0.61
   4   4   0  191.16   13.27
   4   4   1    3.15    1.04
   4   4   1    4.77    1.01
   4   4  -1    3.01    1.07
   4   4   2   76.53    5.59
   4   4   2   71.75    6.05
   4   4  -2   69.03    6.06
   4   4   3   15.51    1.86
   4   4   3   14.57    2.14
   4   4  -3   15.08    2.35
   4   4   4   33.65    3.52
   4   4   4   37.39    3.23
   4   4  -4   36.25    4.00
   4   4   5   32.97    2.92
   4   4   5   27.01    3.05
   4   4  -5   26.53    3.38
   4   4   6   11.10    1.73
   4   4  -6   10.68    2.07
   4   4   7   70.59    5.68
   4   4  -7   62.34    5.94
   4   4   8   98.02    6.99
   4   4   8   97.71    7.38
   4   4  -8   81.82    7.32
   4   4   9  118.45    8.29
   4   4   9  121.61    8.70
   4   4  -9  102.17    8.61
   4   4  10   76.57    5.97
   4   4  10   88.45    6.53
   4   4 -10   63.35    6.24
   4   4  11    1.99    0.75
   4   4 -11    1.92    1.00
   4   4  12   24.15    2.50
   4   4 -12   19.10    3.05
   4   4  13   42.17    3.62
   4   4 -13   34.13    4.27
   4   4 -14   30.02    3.94
   4   4 -15   15.54    2.74
   4  -4  16   23.43    2.50
   4   4 -16   19.26    3.05
   4   4 -17    2.32    1.09
   4  -4  17    3.35    0.91
   4  -4  18    4.47    0.99
   4   4 -18    4.47    1.37
   4  -4  19    1.32    0.58
   4   4 -19    0.64    0.65
   4  -4  20    3.52    0.81
   4  -4  20    3.38    0.94
   4   4 -20    2.48    0.93
   4  -4  21    2.84    0.66
   4  -4  21    2.08    0.71
   4   4 -21    1.83    0.74
   4  -4  22    1.47    0.57
   4  -4  23    4.88    0.88
   4   5   0    4.14    1.06
   4  -5   0    4.81    0.93
   4   5   1    2.95    0.88
   4  -5   1    1.83    0.63
   4   5  -1    1.49    0.68
   4   5   2    1.57    0.72
   4   5   2    0.85    0.54
   4  -5   2    1.15    0.54
   4   5  -2    0.72    0.56
   4   5   3   14.22    1.90
   4   5   3   14.80    1.83
   4  -5   3   15.28    1.78
   4   5  -3   12.99    1.94
   4  -5   3   12.41    1.84
   4   5   4   13.01    1.76
   4   5   4   15.91    1.98
   4  -5   4   11.36    1.56
   4   5  -4   12.12    1.89
   4  -5   4   13.44    1.86
   4   5   5   43.31    3.86
   4  -5   5   37.36    3.38
   4  -5   5   42.34    3.76
   4   5  -5   37.10    3.78
   4   5   6    0.93    0.56
   4   5  -6    0.80    0.67
   4  -5   6    1.00    0.59
   4  -5   6    0.68    0.56
   4   5   7   16.13    2.05
   4   5   7   15.85    1.90
   4  -5   7   13.78    1.80
   4  -5   7   15.87    2.07
   4   5   8   45.08    3.78
   4  -5   8   42.85    3.60
   4  -5   8   35.59    3.64
   4   5   9   37.41    3.29
   4  -5   9   32.31    3.10
   4   5  10   60.49    4.67
   4  -5  10   56.48    4.61
   4  -5 -11   16.20    1.75
   4   5  11   20.01    2.04
   4  -5  11   21.13    2.25
   4  -5  11   16.26    2.24
   4   5  12   17.79    1.86
   4  -5 -12   13.42    1.56
   4  -5  12   19.06    2.37
   4   5  13    8.79    1.22
   4  -5 -13    4.71    0.86
   4  -5  13    6.87    1.30
   4  -5  13    7.98    1.46
   4  -5 -14   11.19    1.33
   4  -5  14   11.51    1.60
   4  -5  14   12.11    1.81
   4  -5 -15    0.48    0.33
   4  -5  15    0.70    0.56
   4  -5  15    1.79    0.83
   4  -5  16    3.33    0.83
   4  -5  17    1.63    0.70
   4  -5  17    1.93    0.65
   4  -5  18    6.50    1.07
   4  -5  18    6.93    1.24
   4  -5  19    2.24    0.63
   4  -5  19    2.24    0.68
   4  -5  20    2.28    0.68
   4  -5  20    1.99    0.52
   4  -5  21    5.31    0.89
   4   6   0   17.71    2.00
   4   6   1   25.20    2.49
   4  -6   1   21.58    2.13
   4   6   2    1.44    0.68
   4  -6   2    1.59    0.57
   4   6   3    3.14    0.87
   4  -6  -3    3.32    0.77
   4  -6   3    2.36    0.66
   4  -6  -4   22.54    2.19
   4  -6   4   22.83    2.28
   4  -6   4   23.68    2.49
   4  -6  -5   14.69    1.63
   4  -6   5   11.83    1.64
   4  -6   5   11.14    1.47
   4  -6  -6    3.23    0.72
   4   6   6    4.19    0.91
   4  -6   6    3.40    0.89
   4  -6   6    2.71    0.74
   4  -6  -7   14.68    1.64
   4   6   7   18.13    1.85
   4  -6   7   14.53    1.83
   4  -6   7   13.18    1.63
   4   6   8   19.62    1.91
   4  -6  -8   15.31    1.67
   4  -6   8   14.71    1.72
   4  -6   8   14.07    1.83
   4   6   9    1.73    0.63
   4  -6  -9    2.31    0.57
   4  -6   9    1.34    0.63
   4  -6   9    1.87    0.66
   4  -6 -10   21.83    2.08
   4   6  10   27.53    2.32
   4  -6  10   23.20    2.25
   4  -6  10   19.51    2.27
   4   6  11   14.44    1.51
   4  -6 -11   11.47    1.33
   4  -6  11   11.77    1.49
   4  -6  11   11.11    1.57
   4   6  12    1.58    0.59
   4  -6 -12    0.89    0.38
   4  -6  12    0.90    0.55
   4  -6  12    0.67    0.47
   4  -6 -13   11.12    1.23
   4  -6  13   12.47    1.64
   4  -6  14    0.75    0.48
   4  -6  15    2.28    0.63
   4  -6  15    2.60    0.71
   4  -6  16    4.66    0.82
   4  -6  16    4.67    0.91
   4   7   0    0.30    0.40
   4   7   1   13.46    1.49
   4   7  -1   11.37    1.36
   4   7   2    5.20    0.89
   4   7  -2    4.47    0.84
   4   7  -3   12.24    1.39
   4   7   4   10.06    1.23
   4   7  -4   10.17    1.22
   4   7   5    7.65    1.04
   4   7  -5    6.25    0.92
   4   7   6    1.43    0.52
   4   7  -6    1.23    0.43
   4   7   7    6.56    0.91
   4   7  -7    4.48    0.71
   4   7   8    0.59    0.40
   4   7  -8    0.98    0.35
   4   7   9    2.30    0.53
   4   7  10    1.44    0.43
   5   0   0   -0.48    0.61
   5   0   1    2.13    0.93
   5   0  -1    2.69    1.05
   5   0   2   71.41    5.98
   5   0  -2   67.65    6.26
   5   0   3  108.97    8.39
   5   0  -3  117.67    9.11
   5   0   4   77.81    6.35
   5   0  -4   82.37    7.19
   5   0   5  156.17   10.89
   5   0  -5  156.84   11.96
   5   0   6  104.64    7.81
   5   0  -6  107.26    8.87
   5   0   7  147.51   10.42
   5   0  -7  155.87   11.71
   5   0   8  212.33   13.89
   5   0  -8  204.64   15.29
   5   0   9    9.23    1.51
   5   0  -9    9.10    2.14
   5   0  10   67.98    5.38
   5   0 -10   62.85    6.47
   5   0  11    7.96    1.42
   5   0 -11    7.06    1.96
   5   0 -12   68.07    6.86
   5   0 -13   42.16    5.23
   5   0  13   48.49    3.85
   5   0 -14  101.45    9.64
   5   0  14  120.14    7.94
   5   0 -15   24.96    3.95
   5   0  15   33.90    2.88
   5   0 -16   21.24    3.46
   5   0  16   22.98    2.23
   5   0 -17   12.89    2.68
   5   0  17   18.66    1.88
   5   0 -18   29.92    4.13
   5   0  18   38.45    3.02
   5   0 -19   14.53    2.61
   5   0  19   16.59    1.65
   5   0 -20    5.39    1.51
   5   0 -21    2.34    0.97
   5   0 -22    0.26    0.47
   5   0 -23    0.87    0.57
   5   0 -24   11.39    1.54
   5   1   0   21.29    2.90
   5  -1   0   19.95    2.54
   5  -1  -1   23.60    2.86
   5   1   1   23.17    3.05
   5   1  -1   23.97    3.17
   5  -1   1   22.01    2.64
   5   1   2   21.01    2.78
   5  -1  -2   20.92    2.73
   5   1  -2   21.98    3.09
   5   1   3   12.08    2.04
   5  -1  -3   14.44    2.23
   5   1  -3   10.75    2.15
   5  -1  -4   37.09    3.91
   5   1   4   31.67    3.54
   5   1  -4   28.31    3.68
   5   1   5   98.03    7.51
   5  -1  -5   92.70    7.76
   5   1  -5   97.45    8.39
   5   1   6   98.70    7.48
   5  -1  -6   94.15    7.90
   5   1  -6   94.48    8.29
   5  -1  -7  140.30   11.13
   5   1   7  157.84   10.65
   5   1  -7  159.16   12.73
   5  -1   7  170.85   10.90
   5   1   8   67.06    5.39
   5  -1  -8   58.34    5.81
   5   1  -8   59.66    6.12
   5  -1  -9   54.97    5.56
   5   1   9   60.21    5.02
   5   1  -9   63.89    6.50
   5   1  10   26.46    2.84
   5  -1 -10   22.10    3.23
   5   1 -10   29.97    4.08
   5  -1  10   26.94    2.58
   5   1  11   15.91    2.09
   5  -1 -11   12.92    2.42
   5  -1  11   15.57    1.84
   5   1 -11   16.90    3.01
   5  -1 -12    4.28    1.45
   5  -1  12    4.87    0.97
   5   1 -12    4.58    1.71
   5  -1 -13   65.14    6.34
   5  -1  13   75.40    5.40
   5   1 -13   65.39    7.09
   5  -1 -14   46.27    5.08
   5  -1  14   57.55    4.40
   5   1 -14   54.21    6.19
   5   1  15  122.58    7.66
   5  -1 -15   85.29    8.70
   5  -1  15  122.68    8.05
   5   1 -15  104.38    9.91
   5  -1 -16   14.70    2.67
   5   1  16   20.24    1.98
   5   1 -16   15.80    3.04
   5  -1  16   17.49    1.89
   5  -1 -17   19.21    3.07
   5   1  17   25.53    2.24
   5  -1  17   25.76    2.34
   5   1 -17   19.83    3.35
   5  -1 -18   18.37    2.78
   5   1  18   16.88    1.70
   5  -1  18   18.07    1.81
   5   1 -18   14.27    2.71
   5  -1 -19   28.55    3.53
   5   1 -19   32.47    4.02
   5  -1 -20    3.13    1.11
   5   1 -20    3.42    1.26
   5  -1 -21    2.58    0.96
   5   1 -21    4.68    1.34
   5  -1 -22    6.54    1.31
   5   1 -22    8.85    1.63
   5  -1 -23    3.95    0.92
   5   1 -23    4.54    1.08
   5   1 -24    1.02    0.48
   5  -2   0    5.11    0.88
   5   2   0    6.01    1.55
   5   2   0    5.54    1.01
   5   2   1   92.90    8.23
   5   2   1  105.66    7.31
   5  -2  -1  112.32    7.11
   5  -2   1  101.79    7.03
   5   2  -1  111.60    7.33
   5   2   2   15.07    1.76
   5   2   2   12.78    2.20
   5  -2  -2   16.15    1.60
   5   2  -2   17.79    1.80
   5  -2   2   12.44    1.49
   5   2   3   46.03    4.54
   5  -2   3   55.13    4.10
   5   2   4   59.22    5.29
   5  -2   4   53.66    4.03
   5   2   5   17.42    2.41
   5  -2   5   15.96    1.70
   5   2   6   78.57    6.40
   5  -2   6   79.64    5.62
   5   2   7   78.32    6.33
   5  -2   7   79.07    5.61
   5   2   8  113.48    8.41
   5  -2   8  115.05    7.76
   5   2   9   16.28    2.22
   5  -2   9   17.09    1.88
   5   2  10   49.96    4.52
   5   2  11   17.94    2.35
   5  -2  11   15.27    1.78
   5  -2  12   16.76    1.88
   5  -2  13   33.40    2.87
   5   2 -13   24.30    3.88
   5  -2  14   29.04    2.63
   5   2 -14   23.29    3.70
   5   2 -15   56.83    6.26
   5  -2  15   66.07    4.81
   5  -2  16   45.47    3.58
   5   2 -16   39.59    4.89
   5   2  17    0.89    0.44
   5   2 -17    1.29    0.96
   5   2 -18   12.72    2.37
   5   2 -19    0.36    0.60
   5   2 -20    3.64    1.19
   5   2 -21    4.34    1.17
   5   2 -22    0.11    0.40
   5   2 -23    5.46    1.08
   5   3   0   37.09    4.25
   5  -3   0   45.18    3.43
   5   3   0   47.35    3.70
   5   3   1   72.18    5.26
   5  -3  -1   70.11    4.95
   5   3   1   67.23    6.02
   5  -3   1   64.20    4.69
   5   3  -1   68.35    4.96
   5   3  -1   63.42    5.87
   5   3   2   24.08    2.28
   5   3   2   16.15    2.48
   5   3  -2   18.25    2.76
   5  -3   2   18.87    1.91
   5   3  -2   22.64    2.15
   5   3   3    9.22    1.32
   5   3   3    5.26    1.36
   5  -3   3    6.36    1.01
   5   3  -3    8.12    1.17
   5   3  -3    7.40    1.70
   5   3   4    4.81    0.98
   5   3   4    3.81    1.15
   5   3  -4    5.11    1.48
   5  -3   4    4.59    0.84
   5   3   5   15.39    2.22
   5   3   5   17.27    1.93
   5  -3   5   15.46    1.65
   5   3  -5   14.66    2.48
   5   3   6    0.41    0.53
   5   3   6    0.13    0.38
   5  -3   6    0.13    0.39
   5   3  -6    0.19    0.64
   5   3   7   17.79    2.36
   5   3   7   20.07    2.13
   5  -3   7   17.26    1.85
   5   3  -7   18.12    2.85
   5   3   8   47.23    4.29
   5  -3   8   36.30    3.06
   5   3  -8   36.39    4.34
   5   3   9   22.13    2.62
   5  -3   9   21.21    2.08
   5   3  -9   17.91    2.93
   5   3  10   18.34    2.34
   5   3 -10   15.69    2.71
   5  -3  10   15.39    1.74
   5   3  11    1.91    0.86
   5   3 -11    1.06    0.90
   5   3 -12   22.68    3.33
   5   3 -13    0.21    0.70
   5   3 -14   12.32    2.37
   5   3 -15   30.18    3.83
   5   3 -16   39.49    4.44
   5   3 -17    0.69    0.74
   5   3 -18   46.44    4.59
   5   3 -19    0.82    0.67
   5  -3  19    1.19    0.52
   5   3 -20    1.87    0.80
   5  -3  20    3.11    0.67
   5   3 -21    7.04    1.26
   5   4   0   22.01    2.18
   5   4   0   15.41    2.30
   5   4   1    1.92    0.74
   5   4   1    1.78    0.79
   5   4  -1    2.19    0.90
   5   4  -1    2.66    0.76
   5   4   2   56.05    5.20
   5   4   2   70.92    5.02
   5   4  -2   57.68    4.35
   5   4  -2   50.72    4.90
   5   4   3    2.34    0.76
   5   4   3    1.43    0.73
   5   4  -3    1.83    0.64
   5   4  -3    1.03    0.69
   5   4   4   31.22    2.79
   5   4   4   25.77    2.94
   5   4  -4   28.64    2.54
   5   4  -4   25.35    3.16
   5   4   5    1.68    0.74
   5   4   5    1.92    0.74
   5   4  -5    1.24    0.81
   5   4   6   17.86    1.98
   5   4   6   15.91    2.09
   5   4  -6   12.03    2.08
   5   4   7    5.04    1.01
   5   4   7    3.68    0.99
   5   4  -7    3.38    1.13
   5   4   8    7.74    1.38
   5   4   8    8.60    1.31
   5   4  -8    8.18    1.69
   5   4   9    4.81    1.12
   5   4  -9    4.46    1.33
   5   4 -10    9.59    1.90
   5   4 -11    5.09    1.42
   5   4 -12    9.17    1.84
   5   4 -13   22.61    2.93
   5  -4  14    2.29    0.72
   5   4 -14    1.03    0.75
   5   4 -15    2.99    1.01
   5  -4  15    4.68    0.94
   5  -4  16    8.01    1.21
   5   4 -16    6.76    1.39
   5   4 -17    2.68    0.84
   5  -4  17    4.97    0.90
   5  -4  18    2.46    0.62
   5   4 -18    1.17    0.55
   5  -4  19    6.20    1.07
   5  -4  19    5.85    0.87
   5  -4  20    1.04    0.45
   5   5   0    3.35    0.82
   5   5   0    2.86    0.81
   5   5   1   11.94    1.64
   5   5   1   13.24    1.60
   5   5  -1   11.64    1.46
   5   5  -1    9.61    1.48
   5   5   2    0.09    0.34
   5   5   2   -0.15    0.46
   5  -5   2    0.07    0.33
   5   5  -2    0.07    0.42
   5   5  -2   -0.10    0.39
   5   5   3   56.48    4.15
   5   5   3   47.55    4.14
   5  -5   3   48.11    3.76
   5   5  -3   42.80    3.92
   5   5  -3   48.23    3.70
   5   5   4    1.25    0.59
   5   5   4    0.09    0.33
   5   5  -4    1.18    0.50
   5   5  -4    0.40    0.45
   5  -5   4    1.41    0.60
   5   5   5   34.24    2.97
   5   5   5   33.50    3.08
   5  -5   5   27.05    2.57
   5   5  -5   29.41    2.41
   5   5  -5   26.16    2.78
   5   5   6    4.46    0.93
   5   5   6    6.88    1.17
   5   5  -6    3.44    0.91
   5  -5   6    4.48    0.91
   5  -5   6    5.62    1.13
   5   5   7    8.75    1.29
   5  -5   7    7.92    1.17
   5   5  -7    7.64    1.33
   5  -5   7    7.41    1.31
   5   5  -8    1.89    0.70
   5  -5   8    1.64    0.60
   5  -5   8    1.73    0.67
   5   5  -9    4.65    1.02
   5  -5   9    5.90    1.01
   5  -5   9    6.11    1.14
   5  -5  10    1.60    0.58
   5  -5  10    1.56    0.65
   5   5 -10    0.47    0.42
   5  -5  11    1.64    0.60
   5  -5  11    1.42    0.57
   5  -5  12    7.05    1.19
   5  -5  12    6.78    1.06
   5  -5  13   17.03    1.93
   5  -5  14    0.78    0.46
   5  -5  15    6.50    1.04
   5  -5  15    5.44    0.91
   5  -5  16   43.44    3.27
   5  -5  16   43.14    3.44
   5  -5  17    0.37    0.31
   5  -5  17    0.24    0.27
   5   6   0   -0.06    0.33
   5   6   1    8.80    1.15
   5   6  -1    6.55    0.96
   5   6   2    3.47    0.73
   5   6  -2    2.71    0.62
   5   6   3    5.18    0.86
   5   6  -3    4.77    0.77
   5   6   4    9.46    1.18
   5  -6   4    6.99    0.97
   5   6  -4    6.52    0.88
   5   6   5   15.28    1.56
   5  -6   5   10.67    1.24
   5   6   6   18.85    1.77
   5  -6   6   13.59    1.44
   5  -6   7    5.65    0.86
   5  -6   8    5.19    0.84
   5  -6   9    1.94    0.54
   5  -6   9    2.57    0.56
   5  -6  10    3.11    0.62
   5  -6  10    2.64    0.60
   5  -6  11    8.23    1.00
   5  -6  12    1.55    0.42
   6   0   0   14.15    2.02
   6   0   1    0.35    0.45
   6   0  -1    0.13    0.45
   6   0   2   15.65    2.08
   6   0  -2   16.33    2.25
   6   0   3    6.34    1.25
   6   0  -3    5.58    1.33
   6   0   4    5.95    1.18
   6   0  -4    4.50    1.19
   6   0   5    0.40    0.41
   6   0  -5    1.01    0.67
   6   0   6   18.77    2.16
   6   0  -6   16.28    2.39
   6   0   7   71.92    5.50
   6   0  -7   59.46    5.82
   6   0   7   76.80    5.23
   6   0   8   35.30    3.13
   6   0   8   32.94    2.81
   6   0  -9   37.70    4.00
   6   0 -10    0.31    0.52
   6   0  10    0.41    0.55
   6   0 -11    0.63    0.60
   6   0  11    1.14    0.58
   6   0 -12    4.01    1.27
   6   0  12    5.92    0.99
   6   0 -13    0.60    0.65
   6   0  13    1.26    0.52
   6   0 -14    1.01    0.64
   6   0  14    0.48    0.47
   6   0 -15    0.67    0.63
   6   0  15    0.85    0.46
   6   0 -16    9.73    1.73
   6   0  16   15.87    1.50
   6   0 -17   -0.11    0.38
   6   0  17   -0.09    0.32
   6   0 -18    1.08    0.50
   6   1   0    7.70    1.55
   6  -1   0    9.90    1.31
   6   1   1    3.40    1.11
   6  -1  -1    6.14    1.01
   6   1  -1    3.91    1.20
   6  -1   1    4.37    0.87
   6   1   2    9.09    1.65
   6  -1  -2   13.07    1.50
   6  -1   2   12.09    1.45
   6   1  -2    9.94    1.86
   6   1   3    6.98    1.40
   6  -1   3    8.99    1.22
   6   1  -3    6.65    1.53
   6   1   4   17.14    2.21
   6  -1   4   22.21    2.06
   6   1  -4   15.64    2.44
   6   1   5   70.60    5.64
   6  -1   5   79.37    5.44
   6   1  -5   67.21    6.29
   6   1   6  171.62   11.62
   6  -1   6  191.17   11.59
   6   1  -6  157.54   12.58
   6   1   7    9.46    1.55
   6   1  -7    6.18    1.58
   6  -1   7    9.09    1.26
   6   1   8  126.45    8.91
   6   1  -8  110.18    9.43
   6  -1   8  133.35    8.42
   6   1   9    0.31    0.44
   6  -1   9    0.13    0.47
   6   1  -9    0.17    0.57
   6   1 -10    2.42    1.06
   6   1  11    8.79    1.23
   6   1 -11    6.22    1.57
   6   1  12    9.99    1.31
   6  -1  12    9.98    1.28
   6   1 -12    7.11    1.68
   6   1  13    4.76    0.87
   6   1 -13    2.47    1.05
   6  -1  13    5.61    0.94
   6   1  14    5.97    0.94
   6  -1  14    5.39    0.91
   6   1 -14    4.52    1.28
   6   1  15   10.63    1.23
   6  -1  15    9.01    1.16
   6   1 -15    8.95    1.70
   6   1  16    4.29    0.74
   6  -1  16    4.48    0.77
   6   1 -16    3.65    1.07
   6   1  17   15.19    1.41
   6   1 -17   12.71    1.86
   6   1 -18    7.59    1.30
   6   1 -19    0.62    0.39
   6  -2   0   10.39    1.33
   6   2   0   10.02    1.74
   6   2   1   11.74    1.85
   6   2  -1   11.03    1.87
   6  -2   1   13.42    1.54
   6   2   2    6.05    1.27
   6  -2   2    8.04    1.14
   6   2  -2    6.89    1.52
   6   2   3    0.47    0.48
   6  -2   3    0.92    0.47
   6   2  -3    0.15    0.56
   6   2   4    1.26    0.69
   6   2  -4    0.75    0.76
   6  -2   4    1.31    0.58
   6   2   5    9.10    1.53
   6  -2   5    8.37    1.15
   6   2  -5    6.87    1.54
   6   2   6   42.51    3.85
   6   2  -6   41.70    4.38
   6  -2   6   45.36    3.51
   6   2   7   30.81    3.08
   6   2  -7   32.08    3.63
   6  -2   7   31.55    2.74
   6   2   8   14.36    1.90
   6   2  -8   12.48    2.16
   6  -2   8   13.29    1.55
   6   2   9   22.66    2.48
   6   2  -9   17.39    2.62
   6  -2   9   20.12    1.95
   6  -2  10    8.31    1.18
   6   2 -10    6.58    1.58
   6   2 -11   -0.16    0.48
   6   2 -12    4.47    1.31
   6   2  13   13.26    1.45
   6   2 -13   11.33    1.94
   6   2  14    8.71    1.08
   6   2 -14    5.23    1.28
   6   2  15   14.46    1.40
   6   2  16   16.73    1.47
   6   3   0    0.45    0.48
   6   3   1    0.33    0.51
   6   3  -1    0.58    0.57
   6   3   2    1.17    0.63
   6   3  -2    0.36    0.49
   6   3   3   18.80    2.25
   6   3  -3   18.39    2.39
   6   3  -4   44.45    4.15
   6   3  -5   43.59    4.15
   6   3  -6   33.94    3.53
   6   3  -7   50.96    4.66
   6   3  -8   11.07    1.83
   6   3  -9    1.17    0.75
   6   3 -10    2.42    0.90
   6   3 -11    6.77    1.38
   6   3 -12    3.86    1.04
   6   3 -13    4.25    1.04
   6   3  14   13.18    1.26
   6   3 -14    9.65    1.47
   6   3 -15   20.03    2.33
   6  -3  15   28.49    2.31
   6  -3  16    3.58    0.68
   6   3 -16    2.26    0.65
   6   4   0    1.97    0.67
   6   4   1    9.30    1.34
   6   4  -1    8.60    1.33
   6   4   2    0.90    0.47
   6   4  -2    0.54    0.44
   6   4   3    2.90    0.77
   6   4  -3    2.63    0.81
   6  -4   3    3.17    0.76
   6   4   4    8.24    1.26
   6  -4   4    9.47    1.26
   6   4  -4    6.83    1.23
   6   4   5   12.25    1.54
   6   4  -5   11.27    1.62
   6  -4   5   14.66    1.61
   6   4   6   31.43    2.82
   6   4  -6   23.55    2.55
   6  -4   6   28.22    2.46
   6  -4   7    1.34    0.54
   6   4  -7    1.09    0.57
   6  -4   8   23.65    2.09
   6   4  -8   16.42    2.06
   6   4  -9    1.04    0.50
   6  -4   9    1.64    0.54
   6  -4   9    1.04    0.47
   6   4 -10    1.06    0.52
   6  -4  10    0.73    0.42
   6  -4  10    0.64    0.41
   6  -4  11    0.54    0.35
   6   4 -11   -0.08    0.33
   6  -4  11    0.12    0.29
   6   4 -12    0.82    0.42
   6  -4  12    1.51    0.47
   6  -4  12    1.69    0.52
   6   4 -13    0.66    0.37
   6  -4  13    0.85    0.39
   6   5   0    5.96    0.90
   6   5   1    2.76    0.62
   6   5  -1    2.75    0.61
   6   5   2    0.05    0.23
   6   5  -2    0.05    0.24
   6   5  -3    9.78    1.15
   6   5  -4    7.03    0.94
   6   5  -5   13.38    1.38
   7   0   0   -0.09    0.27
   7   0   1    2.77    0.59
   7   0   2    1.10    0.42
   7   0   3   11.30    1.21
   7   0   4    3.36    0.64
   7   0   5    0.31    0.34
   7   0   6    5.38    0.78
   7   0   7    2.33    0.53
   7   0   8    1.23    0.42
   7   0   9   -0.04    0.25
   7   0  12    0.73    0.29
   7   1   0    1.31    0.43
   7   1   0    1.03    0.44
   7   1   1    0.72    0.37
   7   1   1    0.82    0.41
   7   1  -1    1.47    0.43
   7   1  -1    0.99    0.45
   7  -1   1    1.40    0.44
   7   1   2    6.89    0.91
   7   1   2    7.04    1.02
   7  -1   2    7.32    0.92
   7   1  -2    6.13    1.00
   7   1   3    7.95    1.09
   7   1   3    8.83    1.03
   7   1  -3    6.52    1.07
   7  -1   3    9.38    1.05
   7   1   4    0.13    0.32
   7   1   4    0.47    0.34
   7   1  -4    0.55    0.37
   7  -1   4    0.49    0.36
   7   1   5   15.41    1.47
   7   1  -5   11.84    1.46
   7  -1   5   12.90    1.28
   7   1   6   12.57    1.26
   7  -1   6   11.72    1.20
   7   1  -6   10.81    1.38
   7   1   7   27.86    2.21
   7  -1   7   26.46    2.02
   7   1  -7   21.35    2.20
   7   1   8    7.19    0.87
   7  -1   8    5.25    0.74
   7   1  -8    4.54    0.86
   7   1  -9    1.19    0.47
   7  -1   9    1.24    0.40
   7   1 -10    3.01    0.63
   7   1  11    1.73    0.40
   7   2   0    0.64    0.39
   7   2   0    0.69    0.34
   7   2   1    2.45    0.53
   7   2   1    1.94    0.57
   7   2  -1    1.76    0.53
   7   2  -1    2.05    0.46
   7   2   2    0.26    0.29
   7   2   2    0.06    0.26
   7   2  -2    0.34    0.28
   7   2  -2   -0.07    0.28
   7   2   3    5.49    0.90
   7   2   3    6.90    0.88
   7   2  -3    4.20    0.80
   7   2   4   11.12    1.13
   7   2   4    8.69    1.17
   7   2  -4    6.48    1.02
   7   2   5   24.50    2.00
   7   2  -5   16.67    1.76
   7   2   6    2.11    0.51
   7   2  -6    1.86    0.56
   7   2   7    8.27    0.94
   7   2  -7    8.04    1.13
   7   2  -8    1.85    0.53
   7   2   9   13.28    1.20
   7   2  -9   10.16    1.22
   7   3   2    0.61    0.33
   7   3   3    1.16    0.40
   7   3   5    0.74    0.32
   0   0   0    0.00    0.00
_computing_structure_solution     'SHELXT 2014/5 (Sheldrick, 2014)'
;
_shelx_hkl_checksum     94218
_shelx_res_file
;
    shelxl.res created by SHELXL-2014/7
TITL Benzyl 2-Naphthyl Ether
CELL  1.54184 6.10537 7.58687 26.81960 90.00000 90.00000 90.00000
ZERR  4 0.00010 0.00013 0.00050 0.00000 0.00000 0.00000
LATT -1
SYMM .50-X,    -Y, .50+Z
SYMM .50+X, .50-Y,    -Z
SYMM    -X, .50+Y, .50-Z
SFAC H O C
UNIT 56 4 68
SHEL 99999.000000 0.840643
OMIT      0   9   1
OMIT     -1   8  14
OMIT     -1   8  10
OMIT     -1   8  12
OMIT     -1   8  13
OMIT     -1   7  14
OMIT      5   6   5
OMIT      4   1  26
OMIT     -6   3  13
OMIT     -1   7  11
OMIT     -1   4  22
OMIT     -3   6   3
OMIT     -1   7   9
OMIT     -1   7   1
OMIT     -5   6   4
OMIT      3   2   6
OMIT     -3   7  12
OMIT     -2   8  11
OMIT     -1   8   8
OMIT     -2   8   9
OMIT      4   0   1
OMIT      3   1   8
L.S. 10
FMAP 2
PLAN 1
WPDB -2
HTAB
BOND $H
CONF
LIST 4
TEMP 25.0
ACTA
SIZE 0.605 0.415 0.041
WGHT    0.055900
FVAR       0.81106
O1    2    0.585306    0.555716    0.397033    11.00000    0.04355    0.06469 =
         0.03943    0.00497    0.00283    0.00419
C1    3    0.635838    0.525004    0.446058    11.00000    0.03879    0.04053 =
         0.03875    0.00150    0.00091   -0.00261
C5    3    0.573776    0.519778    0.534985    11.00000    0.03936    0.03523 =
         0.03926   -0.00170    0.00085   -0.00258
C3    3    0.911514    0.402700    0.500097    11.00000    0.03253    0.04612 =
         0.05097   -0.00122    0.00068    0.00244
AFIX  43
H3    1    1.048758    0.351806    0.504459    11.00000   -1.20000
AFIX   0
C4    3    0.778912    0.436305    0.542256    11.00000    0.03656    0.03666 =
         0.04482   -0.00168   -0.00187   -0.00145
C12   3    0.343547    0.651858    0.332341    11.00000    0.04730    0.04653 =
         0.04009   -0.00538   -0.00032    0.00375
C6    3    0.505807    0.565201    0.486009    11.00000    0.03420    0.04390 =
         0.04352    0.00058    0.00249    0.00346
AFIX  43
H6    1    0.372778    0.622326    0.481088    11.00000   -1.20000
AFIX   0
C7    3    0.841543    0.384844    0.590970    11.00000    0.04744    0.04894 =
         0.05168    0.00197   -0.00824    0.00467
AFIX  43
H7    1    0.975993    0.330028    0.595989    11.00000   -1.20000
AFIX   0
C2    3    0.842588    0.443174    0.453489    11.00000    0.03423    0.05092 =
         0.04896   -0.00115    0.00860   -0.00027
AFIX  43
H2    1    0.931001    0.417282    0.426218    11.00000   -1.20000
AFIX   0
C10   3    0.439913    0.550511    0.577055    11.00000    0.04382    0.05048 =
         0.04536   -0.00354    0.00580    0.00578
AFIX  43
H10   1    0.305993    0.607196    0.573069    11.00000   -1.20000
AFIX   0
C11   3    0.371273    0.621502    0.387197    11.00000    0.04329    0.06187 =
         0.04228    0.00135    0.00172    0.00263
AFIX  23
H11A  1    0.349203    0.731258    0.405053    11.00000   -1.20000
H11B  1    0.262817    0.537443    0.398733    11.00000   -1.20000
AFIX   0
C8    3    0.706870    0.414831    0.630516    11.00000    0.06815    0.05902 =
         0.04110    0.00231   -0.00406    0.00243
AFIX  43
H8    1    0.749562    0.379838    0.662297    11.00000   -1.20000
AFIX   0
C9    3    0.504652    0.497969    0.623632    11.00000    0.06331    0.05952 =
         0.04141   -0.00249    0.00995    0.00155
AFIX  43
H9    1    0.413565    0.517697    0.650859    11.00000   -1.20000
AFIX   0
C13   3    0.148570    0.607750    0.309725    11.00000    0.04721    0.07020 =
         0.05422   -0.00346   -0.00328   -0.00163
AFIX  43
H13   1    0.040187    0.550950    0.328041    11.00000   -1.20000
AFIX   0
C17   3    0.502950    0.733671    0.304523    11.00000    0.05998    0.06018 =
         0.04697   -0.00325   -0.00109   -0.01191
AFIX  43
H17   1    0.636478    0.761716    0.319203    11.00000   -1.20000
AFIX   0
C16   3    0.466895    0.774965    0.254715    11.00000    0.08524    0.06259 =
         0.04727    0.00399    0.00771   -0.00578
AFIX  43
H16   1    0.575175    0.831500    0.236302    11.00000   -1.20000
AFIX   0
C14   3    0.112237    0.647171    0.259925    11.00000    0.06235    0.09929 =
         0.05452   -0.00663   -0.01778    0.00738
AFIX  43
H14   1   -0.019492    0.616223    0.244875    11.00000   -1.20000
AFIX   0
C15   3    0.271708    0.732186    0.232887    11.00000    0.09199    0.07530 =
         0.04437    0.00301   -0.01012    0.01783
AFIX  43
H15   1    0.246709    0.760676    0.199644    11.00000   -1.20000
AFIX   0
HKLF 4
REM  Benzyl 2-Naphthyl Ether
REM R1 =  0.0424 for    1841 Fo > 4sig(Fo)  and  0.0448 for all    2017 data
REM    163 parameters refined using      0 restraints
END
WGHT      0.0559      0.0000
REM No hydrogen bonds found for HTAB generation
REM Highest difference peak  0.118,  deepest hole -0.197,  1-sigma level  0.041
Q1    1   1.0065  0.6556  0.4714  11.00000  0.05    0.12
;
_shelx_res_checksum     39957
