# Supplementary material for: Crystal structure of benzyl 2-naphthyl ether, a sensitiser for thermal paper
Source: Acta Crystallogr E Crystallogr Commun. 2019 Jan 18;75(Pt 2):242–5. doi: 10.1107/S2056989019000690 (PMC6362652; doi:10.1107/S2056989019000690)
Supplement: Supplementary file 2 [file e-75-00242-Isup2.hkl]

data_I                                                                          
_shelx_title ' Benzyl 2-Naphthyl Ether'                                         
_shelx_refln_list_code          4                                               
_shelx_F_calc_maximum      130.36                                               
_exptl_crystal_F_000       496.00                                               
_reflns_d_resolution_high  0.8412                                               
                                                                                
loop_                                                                           
 _space_group_symop_operation_xyz                                               
 'x, y, z'                                                                      
 '-x+1/2, -y, z+1/2'                                                            
 'x+1/2, -y+1/2, -z'                                                            
 '-x, y+1/2, -z+1/2'                                                            
                                                                                
_cell_length_a     6.1054                                                       
_cell_length_b     7.5869                                                       
_cell_length_c    26.8196                                                       
_cell_angle_alpha  90.000                                                       
_cell_angle_beta   90.000                                                       
_cell_angle_gamma  90.000                                                       
                                                                                
_shelx_F_squared_multiplier     1.000                                           
                                                                                
loop_                                                                           
 _refln_index_h                                                                 
 _refln_index_k                                                                 
 _refln_index_l                                                                 
 _refln_F_squared_calc                                                          
 _refln_F_squared_meas                                                          
 _refln_F_squared_sigma                                                         
 _refln_observed_status                                                         
   2   0   0       1212.29       1062.59        63.21 o                         
   4   0   0        221.21        208.77        15.32 o                         
   6   0   0         18.13         21.51         3.07 o                         
   1   1   0       2818.92       2691.21        70.60 o                         
   2   1   0        271.67        274.86        10.44 o                         
   3   1   0         81.89         92.69         5.66 o                         
   4   1   0         19.24         16.15         1.63 o                         
   5   1   0         30.85         31.24         2.90 o                         
   6   1   0         12.03         13.86         1.67 o                         
   7   1   0          1.17          1.78         0.47 o                         
   0   2   0       6458.18       5746.99       238.72 o                         
   1   2   0       4367.94       4034.79       119.33 o                         
   2   2   0        219.36        227.93        10.24 o                         
   3   2   0        130.01        135.16         8.30 o                         
   4   2   0        107.88         96.16         4.15 o                         
   5   2   0          8.33          8.25         0.93 o                         
   6   2   0         12.54         15.59         1.61 o                         
   7   2   0          0.84          1.01         0.39 o                         
   1   3   0       1738.07       1455.64        74.02 o                         
   2   3   0       1552.83       1730.34       106.66 o                         
   3   3   0        224.56        216.33        10.14 o                         
   4   3   0          5.97          5.91         0.81 o                         
   5   3   0         67.11         67.20         4.03 o                         
   6   3   0          1.68          0.68         0.73 o                         
   0   4   0          0.40          0.27         0.53 o                         
   1   4   0       1711.01       1901.44       116.51 o                         
   2   4   0        442.79        514.02        33.17 o                         
   3   4   0          0.27          0.18         0.39 o                         
   4   4   0        311.10        290.60        20.17 o                         
   5   4   0         26.00         29.59         5.02 o                         
   6   4   0          3.51          2.99         1.02 o                         
   1   5   0         37.56         43.26         2.57 o                         
   2   5   0        220.91        255.48        10.14 o                         
   3   5   0         76.21         77.40         4.72 o                         
   4   5   0          5.82          6.91         1.06 o                         
   5   5   0          4.56          4.74         0.88 o                         
   6   5   0          7.71          9.06         1.37 o                         
   0   6   0        317.63        301.18        20.99 o                         
   1   6   0        153.07        139.82         7.98 o                         
   2   6   0          7.53          7.85         1.06 o                         
   3   6   0          4.02          4.99         1.01 o                         
   4   6   0         31.35         26.92         3.04 o                         
   5   6   0          0.07         -0.09         0.50 o                         
   1   7   0         87.06         73.65         4.79 o                         
   2   7   0          9.15          9.94         2.34 o                         
   3   7   0          0.69          1.32         0.96 o                         
   4   7   0          0.43          0.46         0.61 o                         
   0   8   0          0.72         -0.27         0.65 o                         
   1   8   0         21.97         18.29         2.48 o                         
   2   8   0          1.61          1.26         0.79 o                         
   3   8   0         12.16         12.42         1.73 o                         
   1   0   1        685.28        592.37        17.65 o                         
   2   0   1        499.81        469.81        16.51 o                         
   3   0   1          0.09          0.09         0.17 o                         
   5   0   1          4.50          3.64         1.06 o                         
   6   0   1          0.06          0.36         0.48 o                         
   7   0   1          3.47          4.21         0.90 o                         
  -7   1   1          1.50          1.98         0.39 o                         
  -6   1   1          6.06          6.42         1.07 o                         
  -5   1   1         36.97         34.74         3.08 o                         
  -4   1   1         83.22         83.79         5.78 o                         
  -3   1   1        464.53        470.77        21.62 o                         
  -2   1   1        902.91        902.18        26.32 o                         
  -1   1   1       6136.75       5215.67       136.00 o                         
   0   1   1        175.20        161.48         4.63 o                         
   1   1   1       6127.12       5362.55       128.15 o                         
   2   1   1        904.03        918.82        50.73 o                         
   3   1   1        463.85        463.65        21.36 o                         
   4   1   1         82.96         84.64         4.04 o                         
   5   1   1         36.51         35.57         3.17 o                         
   6   1   1          6.00          8.02         2.08 o                         
   7   1   1          1.48          1.17         0.42 o                         
  -7   2   1          2.56          2.94         0.53 o                         
  -6   2   1         19.32         19.10         1.82 o                         
  -5   2   1        151.68        162.23         7.71 o                         
  -4   2   1        239.43        235.23        11.41 o                         
  -3   2   1        171.81        185.49        10.53 o                         
  -2   2   1        399.11        397.72        19.58 o                         
  -1   2   1       6155.65       5126.10       262.66 o                         
   0   2   1       7789.58       6645.03       174.23 o                         
   1   2   1       6160.50       5372.17       156.62 o                         
   2   2   1        401.75        415.76        12.93 o                         
   3   2   1        170.43        179.50        10.33 o                         
   4   2   1        240.27        223.66         9.22 o                         
   5   2   1        151.86        159.88         7.13 o                         
   6   2   1         19.47         17.85         2.81 o                         
   7   2   1          2.58          3.41         0.59 o                         
  -6   3   1          0.89          0.88         0.87 o                         
  -5   3   1        110.46         99.63         4.48 o                         
  -4   3   1          4.86          4.27         0.64 o                         
  -3   3   1        138.92        152.00        10.74 o                         
  -2   3   1        759.66        848.26        54.89 o                         
  -1   3   1       1610.53       1548.64        53.66 o                         
   0   3   1          6.42          5.87         0.78 o                         
   1   3   1       1609.97       1668.25        49.75 o                         
   2   3   1        760.02        832.78        54.32 o                         
   3   3   1        137.78        146.53         7.20 o                         
   4   3   1          4.71          4.33         0.62 o                         
   5   3   1        110.13        106.59         4.70 o                         
   6   3   1          0.82          0.50         0.78 o                         
  -6   4   1         15.76         13.07         2.02 o                         
  -5   4   1          4.56          3.74         0.88 o                         
  -4   4   1          7.58          4.58         1.63 o                         
  -3   4   1         81.70         84.38         5.23 o                         
  -2   4   1        575.73        583.37        37.41 o                         
  -1   4   1        316.07        314.71        23.68 o                         
   0   4   1         48.66         45.28         3.94 o                         
   1   4   1        317.03        311.20        23.40 o                         
   2   4   1        576.98        576.15        36.71 o                         
   3   4   1         81.89         85.89         5.45 o                         
   4   4   1          7.44          6.31         1.23 o                         
   5   4   1          4.63          2.82         0.82 o                         
   6   4   1         15.99         14.14         2.04 o                         
  -6   5   1          4.12          4.18         0.93 o                         
  -5   5   1         18.93         16.32         1.58 o                         
  -4   5   1          3.25          2.53         0.70 o                         
  -3   5   1         81.84         86.45         4.20 o                         
  -2   5   1        467.13        508.52        18.75 o                         
  -1   5   1        280.09        303.83        11.66 o                         
   0   5   1        126.41        111.94         6.64 o                         
   1   5   1        278.95        341.03        14.70 o                         
   2   5   1        466.88        521.35        19.16 o                         
   3   5   1         82.16         89.24         5.19 o                         
   4   5   1          3.31          4.48         1.34 o                         
   5   5   1         19.01         19.21         1.74 o                         
   6   5   1          4.17          4.20         0.94 o                         
  -5   6   1         11.20          9.96         1.46 o                         
  -4   6   1         36.96         32.81         3.24 o                         
  -3   6   1        152.76        161.60         6.88 o                         
  -2   6   1         65.78         69.19         3.74 o                         
  -1   6   1         93.15         84.05         5.49 o                         
   0   6   1         65.86         61.95         4.50 o                         
   1   6   1         93.12         87.93         5.68 o                         
   2   6   1         66.02         67.65         6.98 o                         
   3   6   1        152.18        166.44        12.86 o                         
   4   6   1         37.07         38.31         3.79 o                         
   5   6   1         11.24         13.38         1.75 o                         
  -4   7   1         18.88         17.28         2.07 o                         
  -3   7   1         49.82         50.36         5.23 o                         
  -2   7   1         31.80         32.58         4.33 o                         
   0   7   1        135.53        115.43         6.71 o                         
   1   7   1          6.97          5.99         1.15 o                         
   2   7   1         31.68         33.06         4.23 o                         
   3   7   1         50.04         50.04         5.08 o                         
   4   7   1         18.92         20.46         2.27 o                         
  -3   8   1         18.71         19.18         2.25 o                         
  -2   8   1          2.74          2.40         1.02 o                         
  -1   8   1         23.24         20.01         2.66 o                         
   0   8   1          0.58          0.25         0.36 o                         
   1   8   1         23.42         21.34         2.75 o                         
   2   8   1          2.81          3.97         1.20 o                         
   3   8   1         18.67         19.83         1.55 o                         
   0   0   2       1660.01       1571.10        91.88 o                         
   1   0   2       2443.15       2131.05        55.62 o                         
   2   0   2        125.27        114.69         5.75 o                         
   3   0   2        412.43        432.02        24.08 o                         
   4   0   2         75.90         73.89         4.96 o                         
   5   0   2        107.09        105.91         6.57 o                         
   6   0   2         22.30         24.28         2.32 o                         
   7   0   2          1.28          1.67         0.64 o                         
  -7   1   2          8.65         10.38         1.03 o                         
  -6   1   2         16.35         17.29         1.74 o                         
  -5   1   2         33.92         33.41         4.70 o                         
  -4   1   2        630.52        657.10        42.32 o                         
  -3   1   2        478.63        558.65        56.16 o                         
  -2   1   2         98.61        110.97         3.55 o                         
  -1   1   2       6218.99       5590.20       189.52 o                         
   0   1   2         15.61         13.89         1.55 o                         
   1   1   2       6223.33       5574.90       189.28 o                         
   2   1   2         97.53        110.00         5.22 o                         
   3   1   2        479.35        438.96        20.41 o                         
   4   1   2        630.05        644.23        23.18 o                         
   5   1   2         34.16         31.87         2.96 o                         
   6   1   2         16.78         17.66         3.03 o                         
   7   1   2          8.74         10.58         1.03 o                         
  -7   2   2          0.00          0.21         0.31 o                         
  -6   2   2         12.19         11.65         1.39 o                         
  -5   2   2         22.93         22.94         4.07 o                         
  -4   2   2         97.05         94.27         4.12 o                         
  -3   2   2        594.34        639.59        29.48 o                         
  -2   2   2        284.62        281.29         8.36 o                         
  -1   2   2       5567.55       5065.57       148.88 o                         
   0   2   2      16994.29      15071.62       440.49 o                         
   1   2   2       5575.92       5069.05       120.91 o                         
   2   2   2        282.88        302.01         9.90 o                         
   3   2   2        593.40        601.74        34.73 o                         
   4   2   2         96.55         99.10         4.88 o                         
   5   2   2         22.64         22.99         1.58 o                         
   6   2   2         12.11          9.20         1.93 o                         
   7   2   2          0.00          0.23         0.29 o                         
  -6   3   2          0.79          0.55         0.74 o                         
  -5   3   2         26.75         30.76         2.06 o                         
  -4   3   2          7.69          6.14         0.75 o                         
  -3   3   2         85.83         88.51         4.83 o                         
  -2   3   2        328.19        350.78        17.62 o                         
  -1   3   2          7.70          8.09         1.00 o                         
   0   3   2        356.03        384.83        12.72 o                         
   1   3   2          7.93          8.05         0.93 o                         
   2   3   2        326.90        354.10        18.02 o                         
   3   3   2         85.88         94.94         7.95 o                         
   4   3   2          7.55          6.40         1.04 o                         
   5   3   2         26.48         32.24         6.03 o                         
   6   3   2          0.77          1.78         0.96 o                         
  -6   4   2          0.93          0.82         0.67 o                         
  -5   4   2         95.57         83.35         5.29 o                         
  -4   4   2        119.91        104.94         9.21 o                         
  -3   4   2         55.24         52.22         3.82 o                         
  -2   4   2        497.71        480.53        31.56 o                         
  -1   4   2       1690.46       1675.95       106.85 o                         
   0   4   2         11.32          8.09         2.27 o                         
   1   4   2       1689.19       1621.38        70.89 o                         
   2   4   2        498.22        468.88        30.31 o                         
   3   4   2         55.13         53.04         3.63 o                         
   4   4   2        121.00        113.11         6.24 o                         
   5   4   2         95.31         98.22        11.30 o                         
   6   4   2          0.94          1.37         0.71 o                         
  -6   5   2          0.82          0.08         0.36 o                         
  -5   5   2          0.11          0.02         0.33 o                         
  -4   5   2          1.70          1.43         0.59 o                         
  -3   5   2         10.84         12.63         1.28 o                         
  -2   5   2        336.81        374.01        14.30 o                         
  -1   5   2         50.93         56.92         3.07 o                         
   0   5   2          6.85          7.98         1.89 o                         
   1   5   2         50.64         47.73         5.20 o                         
   2   5   2        336.25        374.20        17.39 o                         
   3   5   2         10.83         10.46         2.16 o                         
   4   5   2          1.74          1.76         0.66 o                         
   5   5   2          0.13         -0.02         0.42 o                         
   6   5   2          0.81          0.08         0.35 o                         
  -5   6   2          5.26          4.12         0.94 o                         
  -4   6   2          2.31          2.42         0.87 o                         
  -3   6   2         35.03         34.19         3.87 o                         
  -2   6   2        179.23        181.47         7.80 o                         
  -1   6   2         74.55         77.27         5.17 o                         
   0   6   2         16.22         15.66         1.99 o                         
   1   6   2         74.24         77.79         5.21 o                         
   2   6   2        179.02        199.81        15.14 o                         
   3   6   2         34.96         34.40         4.20 o                         
   4   6   2          2.24          2.19         1.03 o                         
   5   6   2          5.23          5.28         1.11 o                         
  -4   7   2          6.50          6.80         1.28 o                         
  -3   7   2         55.35         61.45         6.04 o                         
  -2   7   2         65.21         61.92         6.51 o                         
  -1   7   2          4.04          3.17         0.91 o                         
   0   7   2          0.18          0.88         0.60 o                         
   1   7   2          3.92          3.92         0.99 o                         
   2   7   2         65.21         65.31         6.43 o                         
   3   7   2         55.30         61.96         5.81 o                         
   4   7   2          6.56          7.90         1.35 o                         
  -3   8   2         34.46         35.86         3.39 o                         
  -2   8   2          0.26         -0.14         0.61 o                         
  -1   8   2         13.88         11.80         2.02 o                         
   0   8   2         63.64         51.49         4.45 o                         
   1   8   2         13.87         12.82         2.04 o                         
   2   8   2          0.27          0.93         0.76 o                         
   3   8   2         34.43         39.12         2.42 o                         
   0   9   2          5.25          3.79         0.49 o                         
   1   0   3          2.64          2.49         0.21 o                         
   2   0   3        297.01        281.10        11.99 o                         
   3   0   3       1469.43       1510.20        63.43 o                         
   4   0   3         11.28         17.24         2.02 o                         
   5   0   3        177.51        171.98         9.38 o                         
   6   0   3         10.43          9.13         1.38 o                         
   7   0   3         15.49         17.18         1.84 o                         
  -7   1   3         12.89         12.52         2.17 o                         
  -6   1   3         11.37         12.53         1.78 o                         
  -5   1   3         21.31         16.34         3.27 o                         
  -4   1   3        176.70        174.84        13.83 o                         
  -3   1   3        179.70        234.06        24.57 o                         
  -2   1   3        221.62        220.59         5.63 o                         
  -1   1   3       2375.09       2318.76        78.76 o                         
   0   1   3       2923.79       2703.79       158.52 o                         
   1   1   3       2371.80       2251.67        76.51 o                         
   2   1   3        219.11        216.92        10.03 o                         
   3   1   3        178.31        183.60         9.71 o                         
   4   1   3        178.28        177.82         7.37 o                         
   5   1   3         21.52         20.16         2.29 o                         
   6   1   3         11.33         10.61         2.13 o                         
   7   1   3         12.97         12.83         1.14 o                         
  -7   2   3          9.49          6.38         1.22 o                         
  -6   2   3          1.58          0.86         0.59 o                         
  -5   2   3         83.40         83.81         6.23 o                         
  -4   2   3         29.88         25.28         1.75 o                         
  -3   2   3         11.05         13.06         2.04 o                         
  -2   2   3        130.28        130.81         4.39 o                         
  -1   2   3        553.14        514.40        20.53 o                         
   0   2   3        779.39        760.64        26.81 o                         
   1   2   3        548.80        515.22        16.21 o                         
   2   2   3        129.19        136.69         5.21 o                         
   3   2   3         11.15         10.93         3.01 o                         
   4   2   3         29.53         28.32         2.83 o                         
   5   2   3         82.51         69.97         6.90 o                         
   6   2   3          1.67          0.71         0.73 o                         
   7   2   3          9.67          9.56         1.07 o                         
  -6   3   3         34.75         27.96         3.63 o                         
  -5   3   3         14.17         11.02         1.06 o                         
  -4   3   3        276.82        245.80        10.35 o                         
  -3   3   3         71.02         62.00         5.12 o                         
  -2   3   3        637.21        623.37        42.80 o                         
  -1   3   3        452.92        441.95        16.04 o                         
   0   3   3        160.85        146.15         6.52 o                         
   1   3   3        451.12        437.13        16.68 o                         
   2   3   3        638.96        677.05        43.29 o                         
   3   3   3         71.34         68.54         6.23 o                         
   4   3   3        277.70        275.84        12.99 o                         
   5   3   3         14.40         11.91         3.01 o                         
   6   3   3         34.87         28.58         3.42 o                         
  -6   4   3          4.74          4.47         0.84 o                         
  -5   4   3          2.56          2.20         0.71 o                         
  -4   4   3         24.88         22.92         3.57 o                         
  -3   4   3          8.03          8.62         1.42 o                         
  -1   4   3        962.35        958.03        43.49 o                         
   0   4   3        181.35        189.32        15.05 o                         
   1   4   3        963.59        932.54        42.51 o                         
   2   4   3        189.13        194.25        14.03 o                         
   3   4   3          8.15          7.40         1.16 o                         
   4   4   3         24.52         22.98         2.13 o                         
   5   4   3          2.60          2.86         0.80 o                         
   6   4   3          4.78          4.41         1.17 o                         
  -6   5   3         15.05         14.87         1.75 o                         
  -5   5   3         80.33         70.89         3.33 o                         
  -4   5   3         21.48         20.88         1.62 o                         
  -3   5   3         67.44         65.32         3.51 o                         
  -2   5   3          4.37          5.66         0.93 o                         
  -1   5   3         98.34        109.54         4.97 o                         
   0   5   3         43.78         57.69         5.75 o                         
   1   5   3         98.33        102.55         8.77 o                         
   2   5   3          4.33          1.34         1.28 o                         
   3   5   3         68.32         62.18         5.94 o                         
   4   5   3         21.61         22.08         2.00 o                         
   5   5   3         80.53         79.64         6.79 o                         
  -5   6   3          7.93          7.25         1.17 o                         
  -4   6   3          5.99          3.59         1.00 o                         
  -2   6   3        211.01        203.19         8.54 o                         
  -1   6   3         55.96         59.34         3.47 o                         
   0   6   3          1.92          3.65         1.01 o                         
   1   6   3         55.55         52.10         5.12 o                         
   2   6   3        211.79        220.90        16.25 o                         
   3   6   3         10.50          9.35         2.05 o                         
   4   6   3          6.06          4.93         0.88 o                         
   5   6   3          7.82          7.87         1.31 o                         
  -4   7   3         18.12         18.61         2.11 o                         
  -3   7   3         27.53         25.63         3.51 o                         
  -2   7   3         49.81         53.22         5.94 o                         
  -1   7   3          1.74          1.70         0.69 o                         
   0   7   3         40.31         32.60         4.76 o                         
   1   7   3          1.70          1.64         0.87 o                         
   2   7   3         49.34         50.18         5.38 o                         
   3   7   3         27.71         26.47         3.30 o                         
  -3   8   3         43.01         41.41         3.72 o                         
  -2   8   3         18.18         17.31         2.45 o                         
  -1   8   3          7.81          5.64         1.41 o                         
   0   8   3          7.98          6.24         1.40 o                         
   1   8   3          7.97          7.22         1.50 o                         
   2   8   3         18.26         19.50         2.46 o                         
   3   8   3         43.05         40.05         2.43 o                         
   0   0   4        529.38        612.45        36.23 o                         
   1   0   4        762.94        682.42        20.73 o                         
   2   0   4        320.90        307.67         9.63 o                         
   3   0   4        811.47        844.32        51.11 o                         
   4   0   4         75.05         73.91         4.91 o                         
   5   0   4        126.17        121.42         7.24 o                         
   6   0   4         10.93          8.10         1.27 o                         
   7   0   4          7.17          5.11         0.97 o                         
  -7   1   4          0.35          0.79         0.39 o                         
  -6   1   4         28.78         30.43         4.99 o                         
  -5   1   4         46.57         43.04         5.59 o                         
  -4   1   4         44.34         48.55         5.82 o                         
  -3   1   4        132.96        160.88        11.84 o                         
  -2   1   4        414.78        449.57        16.74 o                         
  -1   1   4        221.01        244.43         8.52 o                         
   0   1   4        553.15        548.92        32.79 o                         
   1   1   4        219.48        228.60        10.49 o                         
   2   1   4        413.21        399.40        25.02 o                         
   3   1   4        131.55        125.49         9.77 o                         
   4   1   4         44.41         50.51         2.80 o                         
   5   1   4         46.15         52.18         4.12 o                         
   6   1   4         28.58         26.06         3.36 o                         
   7   1   4          0.33          0.45         0.35 o                         
  -7   2   4         11.15          9.85         1.55 o                         
  -6   2   4          1.70          1.62         0.70 o                         
  -5   2   4         92.01         81.57         6.13 o                         
  -4   2   4         84.89         88.83         5.06 o                         
  -3   2   4        270.58        308.28        30.94 o                         
  -2   2   4         75.74         76.70         2.96 o                         
  -1   2   4        703.74        672.28        22.41 o                         
   0   2   4       1829.36       1689.99        58.15 o                         
   1   2   4        705.67        667.76         4.78 o                         
   2   2   4         76.42         81.44         5.12 o                         
   3   2   4        271.21        298.64        23.58 o                         
   4   2   4         85.68         92.84         6.81 o                         
   5   2   4         92.65         90.02         8.04 o                         
   6   2   4          1.69          1.92         1.05 o                         
   7   2   4         11.17         15.35         1.85 o                         
  -6   3   4         82.01         67.57         6.31 o                         
  -5   3   4          4.83          7.19         1.11 o                         
  -4   3   4        117.24         98.82         4.41 o                         
  -3   3   4          7.51          6.25         0.91 o                         
  -2   3   4        444.70        512.00        24.92 o                         
  -1   3   4        526.84        499.27        25.32 o                         
   0   3   4        594.98        574.16        21.16 o                         
   1   3   4        529.14        481.24        29.09 o                         
   2   3   4        444.94        458.55        18.97 o                         
   3   3   4          7.71          7.04         1.63 o                         
   4   3   4        118.17        109.18         6.01 o                         
   5   3   4          4.70          6.76         1.13 o                         
  -6   4   4         10.76         12.67         2.01 o                         
  -5   4   4         41.71         41.72         3.01 o                         
  -4   4   4         56.82         55.11         6.08 o                         
  -3   4   4          3.48          2.37         0.93 o                         
  -1   4   4        245.20        231.81        18.93 o                         
   0   4   4        167.99        192.56        15.29 o                         
   1   4   4        245.26        247.39        16.78 o                         
   2   4   4        270.89        272.54        18.56 o                         
   3   4   4          3.47          3.19         0.77 o                         
   4   4   4         56.89         54.39         3.62 o                         
   5   4   4         41.98         43.93         4.14 o                         
   6   4   4         10.75         12.53         1.92 o                         
  -5   5   4          1.20          1.45         0.44 o                         
  -4   5   4         21.17         18.63         1.54 o                         
  -3   5   4        133.69        138.20         6.17 o                         
  -2   5   4        123.98        123.71         5.74 o                         
  -1   5   4          5.88          6.10         0.86 o                         
   0   5   4         23.81         28.63         3.45 o                         
   1   5   4          6.01          6.64         1.75 o                         
   2   5   4        125.19        123.23        10.08 o                         
   3   5   4        133.90        141.24        10.76 o                         
   4   5   4         21.53         21.94         2.20 o                         
   5   5   4          1.23          0.77         0.88 o                         
  -4   6   4         36.28         35.31         2.56 o                         
  -3   6   4         57.28         56.34         4.07 o                         
  -2   6   4        149.67        147.42         6.66 o                         
  -1   6   4         19.21         17.97         1.72 o                         
   0   6   4         53.45         57.90         6.42 o                         
   1   6   4         19.42         18.30         4.58 o                         
   2   6   4        150.20        148.25        11.77 o                         
   3   6   4         57.40         64.11         6.07 o                         
   4   6   4         36.51         34.26         3.33 o                         
   5   6   4         14.96         14.38         1.79 o                         
  -4   7   4         17.09         15.46         1.85 o                         
  -3   7   4          1.54          2.43         1.26 o                         
  -2   7   4          0.25         -0.24         1.00 o                         
  -1   7   4          3.62          2.96         0.82 o                         
   0   7   4         11.00         12.65         2.10 o                         
   1   7   4          3.64          3.05         0.85 o                         
   2   7   4          0.27          0.40         0.93 o                         
   3   7   4          1.60          1.55         0.91 o                         
   4   7   4         16.98         15.29         1.87 o                         
  -3   8   4         23.21         18.79         2.20 o                         
  -2   8   4         33.09         28.91         3.28 o                         
  -1   8   4          1.71          2.49         1.00 o                         
   0   8   4          7.66          5.90         1.05 o                         
   1   8   4          1.71          1.66         0.81 o                         
   2   8   4         33.23         30.71         3.25 o                         
   3   8   4         23.15         21.80         1.58 o                         
   1   0   5          0.12          0.15         0.15 o                         
   2   0   5        205.44        185.62         6.00 o                         
   3   0   5         95.86        105.41         7.95 o                         
   4   0   5         48.67         50.53         3.78 o                         
   5   0   5        236.23        237.87        12.24 o                         
   6   0   5          1.36          0.96         0.53 o                         
   7   0   5          0.33          0.47         0.52 o                         
  -7   1   5         21.70         18.94         1.46 o                         
  -6   1   5        111.97        113.49         9.24 o                         
  -5   1   5        142.84        148.14        12.75 o                         
  -4   1   5         98.48        102.17         9.58 o                         
  -3   1   5         90.15         93.19         7.75 o                         
  -2   1   5        444.34        492.07        17.73 o                         
  -1   1   5       2228.29       2193.30        74.66 o                         
   0   1   5        306.55        294.63        10.46 o                         
   1   1   5       2231.64       2123.32        62.70 o                         
   3   1   5         90.25         89.66         7.65 o                         
   4   1   5         98.98        104.83         4.82 o                         
   5   1   5        142.24        145.22         8.20 o                         
   6   1   5        111.92        107.32         8.57 o                         
   7   1   5         21.74         23.43         2.23 o                         
  -6   2   5         10.90         12.01         1.40 o                         
  -5   2   5         27.18         24.26         2.58 o                         
  -4   2   5         27.84         25.35         2.10 o                         
  -3   2   5        162.00        183.69         8.91 o                         
  -2   2   5         76.41         76.68         4.49 o                         
  -1   2   5         26.32         29.65         2.39 o                         
   0   2   5        486.36        446.87        21.90 o                         
   1   2   5         26.73         28.77         1.05 o                         
   2   2   5         76.87         79.18         7.11 o                         
   3   2   5        162.90        170.28         9.38 o                         
   4   2   5         28.47         28.56         2.92 o                         
   5   2   5         26.91         26.48         3.66 o                         
   6   2   5         10.90         13.83         2.33 o                         
  -6   3   5         87.57         66.26         6.31 o                         
  -5   3   5         26.86         23.14         2.09 o                         
  -4   3   5         24.59         22.27         1.54 o                         
  -3   3   5          9.98          9.78         1.15 o                         
  -2   3   5        676.02        779.22        29.01 o                         
  -1   3   5        295.29        307.87        12.90 o                         
   0   3   5        114.90         96.99         5.65 o                         
   1   3   5        294.17        263.92        23.64 o                         
   2   3   5        674.80        674.49        25.47 o                         
   3   3   5          9.94          8.38         1.70 o                         
   4   3   5         24.68         22.85         2.04 o                         
   5   3   5         27.07         25.10         2.21 o                         
  -6   4   5         13.80         20.06         2.58 o                         
  -5   4   5          2.61          1.89         1.23 o                         
  -4   4   5         45.14         40.33         5.14 o                         
  -3   4   5         47.51         42.61         3.56 o                         
  -1   4   5        159.37        163.01         6.24 o                         
   0   4   5         21.46         20.67         3.71 o                         
   1   4   5        158.07        133.85        20.19 o                         
   2   4   5         36.56         35.33         4.00 o                         
   3   4   5         47.76         46.39         3.21 o                         
   4   4   5         45.26         46.23         4.53 o                         
   5   4   5          2.55          2.74         0.80 o                         
   6   4   5         13.83         18.62         2.34 o                         
  -5   5   5         44.68         42.20         2.26 o                         
  -4   5   5         61.84         59.24         3.18 o                         
  -3   5   5         32.77         33.00         2.69 o                         
  -2   5   5         62.62         65.31         4.18 o                         
  -1   5   5         71.83         70.36         3.56 o                         
   0   5   5         84.81         84.80         7.36 o                         
   1   5   5         71.70         74.41         6.80 o                         
   2   5   5         62.52         56.44         5.75 o                         
   3   5   5         32.76         35.74         4.04 o                         
   4   5   5         61.81         65.84         5.87 o                         
   5   5   5         44.56         51.51         3.25 o                         
  -5   6   5         14.62         16.22         1.89 o                         
  -4   6   5         20.85         17.42         1.66 o                         
  -3   6   5         11.22         10.41         1.22 o                         
  -2   6   5         89.28         79.30         4.25 o                         
  -1   6   5         16.51         18.02         1.71 o                         
   0   6   5          1.60          1.00         0.62 o                         
   1   6   5         16.72         16.41         2.03 o                         
   2   6   5         89.87         87.62         7.90 o                         
   3   6   5         10.93         13.76         2.37 o                         
   4   6   5         20.83         22.33         2.48 o                         
  -4   7   5          9.77          9.50         1.40 o                         
  -3   7   5         43.19         42.81         4.80 o                         
  -2   7   5          5.76          7.02         2.05 o                         
  -1   7   5          7.13          6.20         1.13 o                         
   0   7   5         14.96         13.98         3.76 o                         
   1   7   5          7.30          6.89         1.26 o                         
   2   7   5          5.83          6.23         1.66 o                         
   3   7   5         43.14         44.72         4.39 o                         
   4   7   5          9.82         11.63         1.58 o                         
  -3   8   5          6.94          4.94         1.09 o                         
  -2   8   5         22.98         17.88         2.45 o                         
  -1   8   5          2.85          2.93         1.05 o                         
   0   8   5          0.20          0.25         0.37 o                         
   1   8   5          2.84          4.39         1.14 o                         
   3   8   5          6.95          5.90         0.75 o                         
   0   0   6       2285.38       2167.97       127.22 o                         
   1   0   6        693.72        615.04        21.30 o                         
   2   0   6          4.21          4.09         0.39 o                         
   3   0   6        165.50        169.55        11.98 o                         
   4   0   6         59.75         51.93         3.84 o                         
   5   0   6        163.96        160.83         8.91 o                         
   6   0   6         26.83         26.96         2.44 o                         
   7   0   6          9.03          8.18         1.19 o                         
  -7   1   6         16.08         17.25         1.38 o                         
  -6   1   6        261.48        269.57        25.56 o                         
  -5   1   6        155.90        143.63        12.60 o                         
  -4   1   6         54.78         59.85         6.80 o                         
  -3   1   6        324.89        345.98        22.82 o                         
  -2   1   6         40.83         53.20         3.46 o                         
  -1   1   6        110.76        119.69         5.81 o                         
   0   1   6        778.69        680.83        26.36 o                         
   1   1   6        111.42        111.91         4.58 o                         
   2   1   6         40.16         45.28         6.26 o                         
   4   1   6         54.26         55.92         3.05 o                         
   5   1   6        156.49        146.85         8.26 o                         
   6   1   6        261.31        260.89        17.66 o                         
   7   1   6         15.90         19.11         1.92 o                         
  -6   2   6         59.40         66.89         4.16 o                         
  -5   2   6        120.22        121.07         8.54 o                         
  -4   2   6         84.72         82.56         4.87 o                         
  -3   2   6        130.00        115.20         6.07 o                         
  -2   2   6        314.30        330.91        22.17 o                         
  -1   2   6         80.61         84.26         5.66 o                         
   0   2   6         11.13         11.33         1.63 o                         
   1   2   6         79.71         79.01         4.20 o                         
   2   2   6        312.66        272.93        11.68 o                         
   4   2   6         85.19         88.72         6.67 o                         
   5   2   6        121.03        119.44         9.73 o                         
   6   2   6         58.90         64.62         5.85 o                         
  -6   3   6         51.55         51.59         5.37 o                         
  -5   3   6          0.41          0.23         0.51 o                         
  -4   3   6         47.73         45.87         3.22 o                         
  -3   3   6          2.63          1.61         0.58 o                         
  -2   3   6         61.32         68.56         5.63 o                         
  -1   3   6        435.81        466.82        41.63 o                         
   0   3   6          0.81          0.76         0.61 o                         
   1   3   6        435.15        445.29        30.92 o                         
   2   3   6         60.96         59.89         4.60 o                         
   3   3   6          2.66          1.73         0.85 o                         
   4   3   6         47.52         49.12         3.34 o                         
   5   3   6          0.37          0.38         0.47 o                         
  -6   4   6         37.06         39.80         3.55 o                         
  -5   4   6         24.34         18.29         3.16 o                         
  -4   4   6         16.19         16.24         3.15 o                         
  -3   4   6         96.44        103.01         6.46 o                         
  -1   4   6        290.05        305.04        14.86 o                         
   0   4   6        194.94        207.91        14.64 o                         
   1   4   6        290.72        249.16        20.36 o                         
   2   4   6          3.27          3.34         1.19 o                         
   3   4   6         96.34        102.68         5.68 o                         
   4   4   6         16.15         16.87         2.63 o                         
   5   4   6         24.59         25.83         2.19 o                         
   6   4   6         37.00         47.78         4.29 o                         
  -5   5   6          6.98          6.89         0.85 o                         
  -4   5   6          1.37          1.25         0.53 o                         
  -3   5   6         21.38         22.64         1.89 o                         
  -2   5   6         85.74         84.96         5.08 o                         
  -1   5   6         20.52         23.15         1.79 o                         
   0   5   6          0.88          0.66         0.57 o                         
   1   5   6         20.31         23.43         3.22 o                         
   2   5   6         85.15         95.33         8.15 o                         
   3   5   6         21.38         25.34         3.24 o                         
   4   5   6          1.29          1.41         0.85 o                         
   5   5   6          6.83          8.60         1.84 o                         
  -5   6   6         21.70         20.66         2.19 o                         
  -4   6   6          5.28          4.61         0.86 o                         
  -3   6   6          5.52          6.54         0.98 o                         
  -2   6   6         30.35         31.38         2.37 o                         
  -1   6   6          8.45          6.26         1.19 o                         
   0   6   6          1.24          0.97         0.87 o                         
   1   6   6          8.28          7.10         1.30 o                         
   2   6   6         30.03         32.15         4.09 o                         
   3   6   6          5.60          7.18         1.67 o                         
   4   6   6          5.28          5.56         0.86 o                         
   5   6   6         21.75         28.66         2.69 o                         
  -4   7   6          3.27          1.87         0.65 o                         
  -3   7   6         50.79         39.81         4.51 o                         
  -2   7   6         24.08         18.01         3.15 o                         
  -1   7   6         10.91         10.10         1.89 o                         
   0   7   6          0.59          0.49         0.46 o                         
   1   7   6         11.06         10.53         1.47 o                         
   2   7   6         24.24         23.12         3.13 o                         
   3   7   6         51.14         47.82         3.07 o                         
   4   7   6          3.21          2.17         0.79 o                         
  -3   8   6         21.79         16.13         1.96 o                         
  -2   8   6          0.62          0.55         0.67 o                         
  -1   8   6         12.12         11.39         1.95 o                         
   0   8   6          0.34          0.18         0.34 o                         
   1   8   6         12.09         14.17         1.98 o                         
   3   8   6         21.62         20.30         1.45 o                         
   1   0   7        372.58        342.48        10.62 o                         
   2   0   7        136.71        142.71         4.37 o                         
   3   0   7        224.12        214.85        14.68 o                         
   4   0   7          7.88          6.32         1.21 o                         
   5   0   7        240.58        230.03        11.83 o                         
   6   0   7         92.42        107.54         6.63 o                         
   7   0   7          4.02          3.54         0.81 o                         
  -7   1   7         39.10         37.08         3.88 o                         
  -6   1   7         12.56         12.48         2.21 o                         
  -5   1   7        237.10        252.51        12.59 o                         
  -4   1   7        207.11        210.88        16.45 o                         
  -3   1   7         39.39         45.29         4.70 o                         
  -2   1   7        754.73        681.29        29.66 o                         
  -1   1   7        106.58        107.36         5.33 o                         
   0   1   7        134.16        122.94         6.46 o                         
   1   1   7        107.10        106.44         4.25 o                         
   2   1   7        757.84        747.58        32.54 o                         
   4   1   7        207.13        203.99        10.59 o                         
   5   1   7        237.46        227.98        13.33 o                         
   6   1   7         12.57         14.38         2.36 o                         
   7   1   7         38.95         42.35         3.36 o                         
  -6   2   7         42.74         48.26         3.32 o                         
  -5   2   7        120.24        120.20         8.53 o                         
  -4   2   7        165.01        161.51         8.43 o                         
  -3   2   7         63.91         62.68         6.51 o                         
  -2   2   7          6.65          5.71         1.82 o                         
  -1   2   7         75.87         68.79         3.28 o                         
   0   2   7        278.59        241.15        33.33 o                         
   1   2   7         75.53         70.58         4.18 o                         
   2   2   7          6.52          5.37         0.87 o                         
   3   2   7         63.65         62.98         3.13 o                         
   4   2   7        165.03        165.78        11.33 o                         
   5   2   7        120.21        119.06         9.62 o                         
   6   2   7         43.15         46.84         4.68 o                         
  -6   3   7         83.31         77.47         7.08 o                         
  -5   3   7         25.66         26.64         2.36 o                         
  -4   3   7        132.08        128.62         7.04 o                         
  -3   3   7        349.29        345.00        16.03 o                         
  -2   3   7        101.52        123.69        13.65 o                         
  -1   3   7        485.43        505.01        44.80 o                         
   0   3   7        149.02        145.22        12.66 o                         
   1   3   7        485.90        518.15        35.28 o                         
   2   3   7        100.57         86.97         6.79 o                         
   3   3   7        350.88        351.97        12.94 o                         
   4   3   7        131.96        132.44        10.31 o                         
   5   3   7         25.95         29.06         2.40 o                         
  -6   4   7          0.96          1.85         0.60 o                         
  -5   4   7          6.99          5.14         1.72 o                         
  -4   4   7        103.06         94.77         9.03 o                         
  -3   4   7          6.56          3.91         1.55 o                         
  -1   4   7          5.70          6.64         1.10 o                         
   0   4   7        139.54        154.88         9.37 o                         
   2   4   7         64.09         77.13         6.61 o                         
   3   4   7          6.63          5.10         1.30 o                         
   4   4   7        103.47        107.31         8.63 o                         
   5   4   7          6.95          6.77         1.07 o                         
  -5   5   7         12.99         11.68         1.11 o                         
  -4   5   7         19.72         22.43         2.06 o                         
  -3   5   7        210.34        218.63        11.27 o                         
  -2   5   7         40.03         42.14         3.41 o                         
  -1   5   7         11.68         13.75         1.66 o                         
   0   5   7         50.46         52.93         3.77 o                         
   1   5   7         11.58         11.81         2.20 o                         
   2   5   7         39.90         45.61         4.89 o                         
   3   5   7        211.41        238.67        16.36 o                         
   4   5   7         19.79         24.29         2.12 o                         
   5   5   7         12.85         13.30         1.96 o                         
  -5   6   7         10.63          8.59         1.31 o                         
  -4   6   7         22.10         20.99         1.85 o                         
  -3   6   7         50.41         43.38         2.75 o                         
  -2   6   7          9.97          9.32         1.26 o                         
  -1   6   7         22.39         20.91         2.12 o                         
   0   6   7          9.18         11.45         2.16 o                         
   1   6   7         22.37         24.61         3.44 o                         
   2   6   7         10.12         10.69         2.19 o                         
   3   6   7         50.49         50.35         4.91 o                         
   4   6   7         22.22         24.90         2.62 o                         
  -4   7   7          8.27          6.81         1.08 o                         
  -3   7   7         23.07         22.35         3.24 o                         
  -2   7   7          1.30          2.46         1.38 o                         
  -1   7   7          6.17          5.64         1.52 o                         
   0   7   7          0.83          0.51         0.48 o                         
   1   7   7          6.24          6.86         2.50 o                         
   2   7   7          1.36          2.34         1.11 o                         
   3   7   7         23.12         24.65         1.96 o                         
   4   7   7          8.34          9.97         1.38 o                         
  -2   8   7         38.09         35.39         3.60 o                         
  -1   8   7          1.65          0.56         0.58 o                         
   0   8   7          1.60          1.81         0.54 o                         
   1   8   7          1.60          0.99         0.62 o                         
   2   8   7         38.21         38.37         3.22 o                         
   0   0   8       1040.40        947.09        56.25 o                         
   1   0   8        385.58        361.41         4.63 o                         
   2   0   8        678.45        660.22        19.93 o                         
   3   0   8          1.14          1.37         0.68 o                         
   4   0   8         99.60         90.14         5.63 o                         
   5   0   8        329.34        317.60        15.63 o                         
   6   0   8         47.31         51.74         3.18 o                         
   7   0   8          2.08          1.87         0.64 o                         
  -6   1   8        179.56        188.73        17.61 o                         
  -5   1   8         94.10         90.69         9.30 o                         
  -4   1   8         61.33         62.10         7.02 o                         
  -1   1   8         43.21         43.11         3.68 o                         
   0   1   8         83.02         75.56         3.25 o                         
   1   1   8         42.83         43.39         1.91 o                         
   2   1   8         54.42         59.02         3.76 o                         
   4   1   8         60.67         59.24         4.25 o                         
   5   1   8         94.41         96.27         6.63 o                         
   6   1   8        179.64        192.23        13.54 o                         
  -6   2   8         18.90         19.80         1.91 o                         
  -5   2   8        171.94        174.90        11.80 o                         
  -4   2   8        192.04        184.85        15.14 o                         
  -3   2   8        292.45        316.25        14.78 o                         
  -2   2   8        402.23        426.82        98.55 o                         
  -1   2   8          8.75          8.49         0.87 o                         
   0   2   8         36.78         40.93         3.51 o                         
   1   2   8          8.73          9.67         1.20 o                         
   2   2   8        403.54        357.51        32.61 o                         
   3   2   8        291.75        327.24        14.67 o                         
   5   2   8        171.90        172.51        12.78 o                         
   6   2   8         19.03         21.83         2.89 o                         
  -6   3   8         17.97         16.83         2.78 o                         
  -5   3   8         62.31         55.23         3.80 o                         
  -4   3   8        320.05        304.32        14.63 o                         
  -3   3   8         10.94         15.81         3.04 o                         
  -2   3   8         29.64         31.59         2.81 o                         
  -1   3   8        110.24        123.86        10.12 o                         
   0   3   8        217.29        224.33        20.51 o                         
   1   3   8        110.85        110.43        10.87 o                         
   2   3   8         29.78         31.80         4.39 o                         
   3   3   8         11.04         14.08         1.15 o                         
   4   3   8        319.45        325.27        21.78 o                         
   5   3   8         62.74         71.80         6.52 o                         
  -6   4   8         31.20         31.37         5.50 o                         
  -5   4   8         12.73         12.44         2.57 o                         
  -4   4   8        138.19        124.38        11.13 o                         
  -3   4   8        136.67        123.29        10.76 o                         
  -1   4   8        176.68        168.72        11.55 o                         
   0   4   8         78.78         80.82         3.53 o                         
   2   4   8          5.57          4.84         0.86 o                         
   3   4   8        136.44        147.62         6.10 o                         
   4   4   8        139.04        148.79         7.71 o                         
   5   4   8         12.63         12.49         1.44 o                         
  -5   5   8          2.77          2.66         0.57 o                         
  -4   5   8         62.83         60.19         5.52 o                         
  -3   5   8         13.96         19.16         2.21 o                         
  -2   5   8         61.25         61.25         5.16 o                         
  -1   5   8        122.75        140.65        10.23 o                         
   0   5   8          1.52          1.36         0.63 o                         
   1   5   8        123.55        129.06        10.03 o                         
   2   5   8         60.95         67.31         6.29 o                         
   3   5   8         13.98         14.32         2.30 o                         
   4   5   8         63.06         68.53         5.75 o                         
  -5   6   8          9.25          7.89         1.28 o                         
  -4   6   8         26.75         21.92         1.91 o                         
  -3   6   8         32.21         30.18         2.20 o                         
  -2   6   8         37.57         37.35         2.65 o                         
  -1   6   8         95.45         93.72         7.75 o                         
   0   6   8         17.08         18.94         2.83 o                         
   1   6   8         95.16        103.95         8.63 o                         
   2   6   8         37.84         50.73         5.21 o                         
   3   6   8         32.40         33.60         2.55 o                         
   4   6   8         26.86         26.52         3.28 o                         
  -4   7   8          1.26          1.49         0.53 o                         
  -3   7   8         35.09         31.19         3.85 o                         
  -2   7   8         31.52         25.16         3.71 o                         
  -1   7   8          2.73          1.37         1.03 o                         
   0   7   8          0.19          0.55         0.54 o                         
   1   7   8          2.81          3.04         0.90 o                         
   2   7   8         31.37         33.17         3.74 o                         
   3   7   8         35.15         35.92         2.44 o                         
   4   7   8          1.22          0.90         0.61 o                         
  -2   8   8         15.26         15.20         2.14 o                         
   0   8   8          4.05          3.87         0.96 o                         
   1   8   8         20.83         20.08         2.31 o                         
   2   8   8         15.30         16.59         1.79 o                         
   1   0   9        349.71        331.86        10.36 o                         
   2   0   9         24.58         26.04         1.83 o                         
   3   0   9         50.96         48.63         5.46 o                         
   4   0   9         29.27         37.12         3.31 o                         
   5   0   9         16.21         13.97         1.88 o                         
   6   0   9         64.23         57.31         6.08 o                         
  -6   1   9          0.30          0.23         0.55 o                         
  -5   1   9         90.08         97.12         9.88 o                         
  -4   1   9         21.86         20.37         3.77 o                         
  -1   1   9        302.62        296.98        12.94 o                         
   0   1   9         89.81         98.24         4.67 o                         
   1   1   9        301.40        269.32         8.70 o                         
   2   1   9       1246.76       1310.58        56.07 o                         
   3   1   9        190.81        213.68        20.31 o                         
   4   1   9         21.74         21.26         2.26 o                         
   5   1   9         90.41         88.13         5.66 o                         
   6   1   9          0.28          0.47         0.67 o                         
  -6   2   9         28.72         29.24         2.38 o                         
  -5   2   9         21.89         25.98         2.86 o                         
  -4   2   9        120.50        107.05        10.28 o                         
  -3   2   9         52.64         63.15         5.69 o                         
  -2   2   9          4.79          4.83         1.47 o                         
  -1   2   9         52.69         62.37         7.38 o                         
   0   2   9         12.97         12.36         1.22 o                         
   1   2   9         52.86         47.87         2.36 o                         
   2   2   9          5.01          3.39         1.11 o                         
   3   2   9         53.03         62.77         5.71 o                         
   5   2   9         21.92         24.75         3.37 o                         
   6   2   9         28.87         34.45         3.77 o                         
  -6   3   9          2.64          1.78         1.14 o                         
  -5   3   9         32.99         30.75         2.58 o                         
  -4   3   9        127.96        134.87        12.18 o                         
  -3   3   9        223.59        213.29        10.52 o                         
  -2   3   9         96.95         95.51         6.70 o                         
  -1   3   9        230.24        264.63        18.39 o                         
   0   3   9        211.32        226.21        11.38 o                         
   1   3   9        231.09        238.12        13.04 o                         
   2   3   9         98.02        101.62         5.27 o                         
   3   3   9        223.99        235.72         8.98 o                         
   4   3   9        127.12        138.71         7.29 o                         
   5   3   9         33.00         33.64         3.98 o                         
  -6   4   9          1.74          1.87         0.44 o                         
  -5   4   9          7.17          6.78         2.02 o                         
  -4   4   9        160.62        155.32        13.09 o                         
  -3   4   9         48.05         41.61         5.40 o                         
  -1   4   9         51.51         58.64         3.07 o                         
   0   4   9        110.31        122.62         5.31 o                         
   1   4   9         50.94         60.50         6.54 o                         
   2   4   9         28.51         27.65         3.25 o                         
   3   4   9         47.24         48.98         2.65 o                         
   4   4   9        160.44        182.38         9.12 o                         
   5   4   9          7.17          7.31         1.70 o                         
  -5   5   9          8.33          8.50         0.92 o                         
  -4   5   9         49.95         49.12         4.71 o                         
  -3   5   9        114.87        127.64         7.45 o                         
  -2   5   9         46.15         46.43         5.09 o                         
  -1   5   9         10.30         11.16         1.15 o                         
   0   5   9         88.62         94.02         5.53 o                         
   1   5   9         10.15          9.49         1.90 o                         
   2   5   9         45.78         51.87         5.18 o                         
   3   5   9        115.10        119.38         6.34 o                         
   4   5   9         49.61         56.87         5.00 o                         
  -5   6   9          3.95          3.48         0.59 o                         
  -4   6   9          3.49          2.43         0.69 o                         
  -3   6   9         19.43         22.08         2.16 o                         
  -2   6   9         30.85         27.98         2.46 o                         
  -1   6   9         99.24        120.32         9.05 o                         
   0   6   9          0.83          1.03         0.84 o                         
   1   6   9         98.65        118.97         9.44 o                         
   2   6   9         30.61         35.12         4.07 o                         
   3   6   9         19.19         23.19         2.12 o                         
   4   6   9          3.55          3.16         0.64 o                         
  -3   7   9         50.06         42.60         4.56 o                         
  -2   7   9          2.39          1.85         1.22 o                         
   0   7   9          4.72          5.10         1.02 o                         
   1   7   9         22.68         18.56         3.95 o                         
   2   7   9          2.32          1.49         0.94 o                         
   3   7   9         50.14         55.71         3.26 o                         
   4   7   9          3.71          3.50         0.81 o                         
  -1   8   9         25.65         18.33         2.42 o                         
   0   8   9          1.24          0.69         0.38 o                         
   1   8   9         25.56         30.98         2.99 o                         
   0   0  10         53.01         49.78         2.84 o                         
   1   0  10         73.95         74.82         2.92 o                         
   2   0  10        938.49        896.80        38.51 o                         
   3   0  10        181.18        240.47        23.09 o                         
   4   0  10          2.93          2.51         0.86 o                         
   5   0  10        103.59        100.30         6.29 o                         
   6   0  10          0.39          0.55         0.57 o                         
  -6   1  10          4.65          3.68         1.61 o                         
  -5   1  10         35.70         42.37         3.31 o                         
  -4   1  10         40.80         38.75         5.47 o                         
  -2   1  10        179.85        189.92        13.21 o                         
  -1   1  10        392.35        411.31        15.65 o                         
   0   1  10        158.68        144.07         5.82 o                         
   1   1  10        391.17        374.18        14.17 o                         
   3   1  10        182.09        195.86        13.13 o                         
   4   1  10         40.57         41.71         3.41 o                         
   5   1  10         35.61         37.62         3.31 o                         
  -6   2  10         13.86         11.83         1.44 o                         
  -4   2  10         34.41         36.04         3.98 o                         
  -3   2  10         66.09         73.05         7.40 o                         
  -2   2  10        134.78        155.30        11.80 o                         
  -1   2  10       1420.39       1420.64        68.01 o                         
   0   2  10          7.99         11.45         1.26 o                         
   1   2  10       1422.22       1424.86        86.22 o                         
   2   2  10        134.54        121.99         9.65 o                         
   3   2  10         66.27         81.67         7.17 o                         
   4   2  10         34.80         42.08         4.04 o                         
   5   2  10         74.83         75.95         6.87 o                         
  -6   3  10          4.81          3.68         1.37 o                         
  -5   3  10         24.30         23.53         2.23 o                         
  -4   3  10         33.15         35.07         5.29 o                         
  -3   3  10         16.14         20.68         1.96 o                         
  -2   3  10         65.81         73.24         7.10 o                         
  -1   3  10        675.94        785.95        48.89 o                         
   0   3  10         62.38         71.08         4.61 o                         
   1   3  10        675.01        641.27        30.18 o                         
   2   3  10         64.94         74.41         3.58 o                         
   3   3  10         16.38         18.90         1.38 o                         
   4   3  10         33.28         42.15         3.05 o                         
   5   3  10         24.12         27.88         3.56 o                         
  -6   4  10          1.34          1.20         0.39 o                         
  -5   4  10         16.81         14.58         2.89 o                         
  -4   4  10        104.49         96.30         9.49 o                         
  -3   4  10         95.24         89.43         8.80 o                         
  -1   4  10          0.94          1.76         0.46 o                         
   0   4  10        378.91        427.94        15.72 o                         
   1   4  10          1.01          1.06         1.02 o                         
   2   4  10         78.52         97.61         7.74 o                         
   3   4  10         95.24        104.22         7.33 o                         
   4   4  10        104.26        125.27         9.03 o                         
  -5   5  10          1.82          1.69         0.57 o                         
  -4   5  10         75.43         85.86         7.01 o                         
  -3   5  10        102.18        104.16        10.08 o                         
  -2   5  10         91.34         94.87         7.80 o                         
  -1   5  10         54.59         57.76         3.10 o                         
   0   5  10        169.95        186.92         9.52 o                         
   1   5  10         54.70         59.79         5.53 o                         
   2   5  10         90.27        103.72         8.39 o                         
   3   5  10        102.35        100.46         5.52 o                         
   4   5  10         75.37         91.96         7.10 o                         
  -4   6  10         35.26         32.73         2.80 o                         
  -3   6  10        117.66        124.89         6.24 o                         
  -2   6  10         77.67         81.34         7.57 o                         
  -1   6  10          2.94          3.23         0.86 o                         
   0   6  10        110.45        121.05         9.33 o                         
   1   6  10          2.79          2.63         1.20 o                         
   2   6  10         77.88         93.13         7.77 o                         
   3   6  10        117.60        126.26         6.47 o                         
   4   6  10         35.10         37.55         4.33 o                         
  -3   7  10         53.29         52.29         5.11 o                         
  -2   7  10        121.73        104.39         9.00 o                         
  -1   7  10         10.18          6.98         1.89 o                         
   0   7  10         11.66         11.20         1.60 o                         
   1   7  10         10.15         10.11         1.37 o                         
   2   7  10        121.35        121.86         6.19 o                         
   3   7  10         53.60         59.99         3.41 o                         
  -2   8  10         23.88         18.80         2.28 o                         
   0   8  10          6.85          6.95         1.19 o                         
   1   8  10         45.18         45.65         3.86 o                         
   1   0  11        407.32        369.65        10.55 o                         
   2   0  11        410.08        382.06        17.53 o                         
   3   0  11         54.41         90.86        17.76 o                         
   4   0  11         13.71         12.18         3.37 o                         
   5   0  11         12.43         11.67         1.75 o                         
   6   0  11          1.28          1.35         0.63 o                         
  -6   1  11         13.75          9.46         2.39 o                         
  -5   1  11         20.10         24.25         2.39 o                         
  -4   1  11         60.16         67.34         4.38 o                         
  -2   1  11        251.59        270.01        18.09 o                         
  -1   1  11        104.39        114.48         8.25 o                         
   0   1  11        794.95        756.70        36.09 o                         
   1   1  11        106.22        107.06         4.67 o                         
   2   1  11        250.13        229.29        15.38 o                         
   3   1  11         16.40         20.32         2.15 o                         
   4   1  11         60.76         64.99         5.16 o                         
   5   1  11         19.82         22.47         2.40 o                         
   6   1  11         13.79         13.36         1.87 o                         
  -6   2  11          0.14         -0.24         0.73 o                         
  -5   2  11         25.54         23.21         2.71 o                         
  -4   2  11         81.75         73.70         4.71 o                         
  -3   2  11        100.41         97.68         5.58 o                         
  -1   2  11         46.74         50.29         4.61 o                         
   0   2  11        734.97        768.82        57.14 o                         
   2   2  11         91.41        104.18         7.68 o                         
   3   2  11        100.47        110.39         5.82 o                         
   5   2  11         25.86         27.27         3.57 o                         
  -6   3  11          9.13         10.29         2.10 o                         
  -5   3  11          3.36          1.61         1.37 o                         
  -4   3  11         20.18         22.30         2.22 o                         
  -3   3  11         31.50         31.81         2.60 o                         
  -2   3  11         30.95         35.90         3.36 o                         
  -1   3  11         39.81         44.47         3.42 o                         
   0   3  11        179.68        173.48        14.34 o                         
   1   3  11         40.06         38.95         3.61 o                         
   2   3  11         30.77         31.39         1.90 o                         
   3   3  11         31.86         37.45         2.98 o                         
   4   3  11         20.47         26.36         2.32 o                         
   5   3  11          3.28          2.90         1.31 o                         
  -6   4  11          0.46          0.28         0.28 o                         
  -5   4  11          8.13          7.74         2.16 o                         
  -4   4  11          3.24          2.92         1.52 o                         
  -3   4  11        106.72        118.73        10.88 o                         
  -1   4  11        243.23        249.61         9.78 o                         
   0   4  11        363.33        401.20        14.80 o                         
   1   4  11        242.19        231.31        11.55 o                         
   2   4  11          7.45          7.01         1.52 o                         
   3   4  11        106.61        113.20         5.96 o                         
   4   4  11          3.33          3.03         1.14 o                         
  -5   5  11          2.62          2.32         0.63 o                         
  -4   5  11         30.85         28.89         3.70 o                         
  -2   5  11         15.78         17.98         2.71 o                         
  -1   5  11          0.12          0.06         0.33 o                         
   0   5  11        405.55        424.78        19.43 o                         
   1   5  11          0.10         -0.17         0.53 o                         
   2   5  11         15.94         18.99         2.72 o                         
   3   5  11         33.04         39.13         2.76 o                         
   4   5  11         30.76         27.38         2.90 o                         
  -4   6  11         20.68         17.43         1.64 o                         
  -3   6  11          9.62          7.56         1.40 o                         
  -2   6  11         61.38         55.87         5.52 o                         
  -1   6  11        131.43        139.46         7.50 o                         
   0   6  11         35.29         42.05         4.29 o                         
   1   6  11        131.22        155.51        11.46 o                         
   2   6  11         61.45         61.61         4.17 o                         
   3   6  11          9.46          8.84         1.15 o                         
   4   6  11         20.78         19.67         2.26 o                         
  -3   7  11          2.35          1.08         0.87 o                         
  -2   7  11          4.85          4.68         1.57 o                         
   0   7  11          4.62          4.35         0.92 o                         
   1   7  11         61.80         51.70        14.26 o                         
   2   7  11          4.86          5.99         0.91 o                         
   3   7  11          2.40          3.06         0.63 o                         
  -1   8  11         26.57         18.68         2.37 o                         
   0   8  11         42.81         34.21         4.85 o                         
   1   8  11         26.53         26.12         2.55 o                         
   0   0  12         39.35         45.70         2.89 o                         
   1   0  12        695.02        693.39        21.36 o                         
   2   0  12        288.61        285.25        38.03 o                         
   3   0  12         13.01         21.22         3.68 o                         
   4   0  12         47.10         48.77         3.89 o                         
   5   0  12        109.40        103.48        10.43 o                         
   6   0  12          6.62          8.15         1.45 o                         
  -6   1  12         12.90         13.89         2.18 o                         
  -5   1  12          6.21          7.29         1.28 o                         
  -4   1  12         12.49         16.18         2.03 o                         
  -3   1  12         21.76         21.43         2.20 o                         
  -2   1  12         71.31         83.11        15.41 o                         
  -1   1  12       1087.82       1176.46        70.41 o                         
   0   1  12        722.96        724.69        58.29 o                         
   1   1  12       1085.96       1031.31        52.86 o                         
   2   1  12         71.26         67.27        10.41 o                         
   3   1  12         21.67         22.15         3.98 o                         
   4   1  12         12.59         13.29         1.87 o                         
   5   1  12          6.30          6.51         2.20 o                         
   6   1  12         12.55         15.19         1.99 o                         
  -6   2  12          5.02          6.80         1.99 o                         
  -5   2  12         20.70         25.48         2.86 o                         
  -4   2  12         12.43         12.54         1.60 o                         
  -3   2  12         38.03         36.38         2.76 o                         
  -2   2  12        145.69        162.28         8.17 o                         
  -1   2  12         91.55        115.50         8.71 o                         
   0   2  12       1174.73       1256.73        54.30 o                         
   2   2  12        144.51        149.25        10.03 o                         
   3   2  12         37.86         42.38         2.08 o                         
  -6   3  12          9.06          5.87         1.58 o                         
  -5   3  12         35.50         34.48         5.06 o                         
  -4   3  12         22.17         20.15         2.12 o                         
  -3   3  12        173.39        173.30         9.13 o                         
  -2   3  12         36.31         44.96         6.77 o                         
  -1   3  12        125.92        137.17         5.91 o                         
   0   3  12         33.18         35.50         2.76 o                         
   1   3  12        124.42        124.93        10.25 o                         
   2   3  12         36.30         38.69         2.21 o                         
   3   3  12        173.44        186.68         8.89 o                         
   4   3  12         22.34         24.75         2.26 o                         
  -5   4  12         14.14         13.94         2.80 o                         
  -4   4  12         31.13         29.04         4.64 o                         
  -3   4  12        117.33        108.46        10.29 o                         
  -2   4  12         53.69         57.95         5.34 o                         
  -1   4  12         56.96         57.93         3.06 o                         
   0   4  12        431.93        455.04        16.58 o                         
   1   4  12         57.04         59.12         4.07 o                         
   2   4  12         54.65         53.30         4.89 o                         
   3   4  12        117.59        123.57         6.41 o                         
   4   4  12         30.72         36.71         3.80 o                         
  -5   5  12          9.90         10.49         1.20 o                         
  -4   5  12         23.71         28.97         3.60 o                         
  -3   5  12        163.80        164.99         8.74 o                         
  -2   5  12         98.45        111.23         6.49 o                         
  -1   5  12         69.86         69.85         4.79 o                         
   0   5  12         67.66         77.66         4.80 o                         
   1   5  12         69.28         76.24         6.51 o                         
   2   5  12         98.37        104.11         5.66 o                         
   3   5  12        163.86        167.22         8.27 o                         
   4   5  12         23.74         23.61         3.32 o                         
  -4   6  12          1.35          1.18         0.54 o                         
  -3   6  12         50.22         44.51         3.56 o                         
  -2   6  12        140.81        153.57        11.46 o                         
  -1   6  12         40.32         41.38         3.12 o                         
   0   6  12          6.44          7.62         1.60 o                         
   1   6  12         40.51         44.65         4.53 o                         
   2   6  12        141.76        150.81         7.54 o                         
   3   6  12         49.87         49.70         3.12 o                         
   4   6  12          1.38          1.76         0.52 o                         
  -2   7  12        123.63         98.37         8.39 o                         
  -1   7  12          6.52          4.09         1.47 o                         
   0   7  12        109.57        100.86        23.36 o                         
   1   7  12          6.65          7.17         1.97 o                         
   2   7  12        123.34        130.48         9.44 o                         
   3   7  12         34.69         34.86         2.18 o                         
   0   8  12          0.09          0.10         0.28 o                         
   1   8  12         15.89         13.88         1.70 o                         
   1   0  13       1284.16       1169.95        50.13 o                         
   2   0  13        430.61        458.86        28.46 o                         
   3   0  13          1.57          5.00         2.01 o                         
   4   0  13        261.57        266.43        20.74 o                         
   5   0  13         59.43         70.63         4.81 o                         
   6   0  13          1.16          1.47         0.62 o                         
  -6   1  13          7.60          7.05         2.39 o                         
  -5   1  13        102.49        109.53         7.61 o                         
  -4   1  13          8.06          8.38         1.33 o                         
  -3   1  13         34.87         37.37         3.27 o                         
  -2   1  13        100.64        103.59        13.68 o                         
   0   1  13        419.53        404.31        18.57 o                         
   1   1  13        458.71        467.10        29.78 o                         
   2   1  13        100.14         97.89         6.23 o                         
   3   1  13         35.21         36.27         5.06 o                         
   4   1  13          8.28          6.86         2.31 o                         
   5   1  13        102.43         99.02         9.64 o                         
   6   1  13          7.55          7.24         1.32 o                         
  -6   2  13         18.51         17.22         2.95 o                         
  -5   2  13         40.95         46.84         6.92 o                         
  -4   2  13        206.20        202.28        10.59 o                         
  -3   2  13        242.69        245.47        12.15 o                         
  -2   2  13        236.74        240.50         9.51 o                         
  -1   2  13         59.70         63.51         5.72 o                         
   0   2  13        874.65        885.96        56.26 o                         
   1   2  13         58.85         53.95         6.04 o                         
   2   2  13        236.55        256.63         9.68 o                         
   3   2  13        242.27        249.86         9.65 o                         
   6   2  13         18.55         20.16         2.20 o                         
  -5   3  13          1.03          0.32         1.06 o                         
  -4   3  13        228.28        216.52        17.11 o                         
  -3   3  13         65.50         69.97         7.98 o                         
  -2   3  13         45.47         51.97         4.36 o                         
  -1   3  13          2.14          2.38         0.47 o                         
   0   3  13         30.34         33.98         3.24 o                         
   1   3  13          2.21          2.60         1.28 o                         
   2   3  13         45.10         49.14         2.63 o                         
   3   3  13         65.77         69.18         3.99 o                         
  -5   4  13         36.01         34.37         4.45 o                         
  -4   4  13         55.61         51.88         6.49 o                         
  -3   4  13        257.87        273.71        20.69 o                         
  -2   4  13        147.27        165.96        11.90 o                         
  -1   4  13         14.04         17.38         1.27 o                         
   0   4  13         24.93         22.71         1.65 o                         
   1   4  13         14.04         15.91         1.80 o                         
   2   4  13        147.33        155.16         7.63 o                         
   3   4  13        257.30        269.88        12.54 o                         
   4   4  13         56.07         64.11         5.50 o                         
  -5   5  13         29.17         25.89         2.93 o                         
  -4   5  13         11.50         11.25         1.48 o                         
  -3   5  13         38.84         42.55         4.48 o                         
  -2   5  13         69.25         73.85         4.84 o                         
  -1   5  13         33.62         34.49         2.21 o                         
   0   5  13          4.03          3.83         0.89 o                         
   1   5  13         33.97         37.84         4.01 o                         
   2   5  13         69.03         73.66         4.28 o                         
   3   5  13         39.23         42.35         2.88 o                         
   4   5  13         11.41         10.14         3.10 o                         
  -4   6  13         17.31         18.96         2.49 o                         
  -3   6  13         61.31         58.91         3.27 o                         
  -2   6  13          4.19          3.39         1.15 o                         
  -1   6  13         31.13         32.15         2.65 o                         
   0   6  13         34.45         37.24         3.89 o                         
   1   6  13         31.38         37.31         3.98 o                         
   2   6  13          4.14          3.82         1.35 o                         
   3   6  13         61.25         65.76         3.78 o                         
   4   6  13         17.18         16.90         1.87 o                         
  -3   7  13          2.15          0.87         0.64 o                         
  -2   7  13         31.32         23.40         3.22 o                         
  -1   7  13         20.66         13.73         2.46 o                         
   0   7  13         70.07         66.82        16.04 o                         
   1   7  13         20.71         18.02         4.86 o                         
   2   7  13         31.24         29.42         3.16 o                         
   3   7  13          2.12          2.07         0.73 o                         
   0   8  13          1.81          1.79         0.46 o                         
   1   8  13         15.51         14.46         1.69 o                         
   0   0  14       2308.42       2511.74       148.73 o                         
   1   0  14          0.42          0.58         0.43 o                         
   2   0  14          2.42          3.06         0.57 o                         
   3   0  14        105.15         88.96         9.11 o                         
   4   0  14         89.82         95.53        10.19 o                         
   5   0  14        150.67        172.29        14.21 o                         
   6   0  14          1.28          1.07         0.58 o                         
  -6   1  14          7.29          7.80         1.13 o                         
  -5   1  14         72.43         85.85         5.45 o                         
  -4   1  14        266.29        281.01        14.53 o                         
  -3   1  14         40.00         41.88         3.59 o                         
  -2   1  14         95.28         96.17         8.28 o                         
   0   1  14         11.15         10.61         1.27 o                         
   1   1  14        104.79        107.83         8.80 o                         
   2   1  14         94.95         96.15         5.38 o                         
   3   1  14         40.21         45.68         5.94 o                         
   4   1  14        265.70        269.54        20.78 o                         
   5   1  14         72.52         70.34         7.72 o                         
   6   1  14          7.23          9.08         1.43 o                         
  -6   2  14         10.13          7.95         1.95 o                         
  -5   2  14         41.34         41.63         4.37 o                         
  -4   2  14        172.45        171.48         9.30 o                         
  -3   2  14        116.76        126.92         7.12 o                         
  -2   2  14        135.30        134.52         8.51 o                         
  -1   2  14         10.85          9.81         1.65 o                         
   0   2  14         12.16         14.05         3.10 o                         
   1   2  14         10.50         10.40         1.52 o                         
   2   2  14        135.85        134.28         5.63 o                         
   3   2  14        117.14        121.84         6.76 o                         
   4   2  14        173.25        162.04        13.42 o                         
   6   2  14         10.30         13.24         1.64 o                         
  -6   3  14         17.63         14.67         2.23 o                         
  -5   3  14         18.19         18.73         3.60 o                         
  -4   3  14        120.35        115.31        11.46 o                         
  -3   3  14        268.14        249.64        19.64 o                         
  -2   3  14        169.24        186.01        10.57 o                         
  -1   3  14        281.93        292.51        12.66 o                         
   0   3  14         17.74         15.03         1.48 o                         
   1   3  14        281.25        250.43        18.24 o                         
   2   3  14        168.61        178.78         7.31 o                         
   3   3  14        268.98        266.77        17.86 o                         
   6   3  14         17.58         20.04         1.92 o                         
  -5   4  14          3.21          2.57         0.96 o                         
  -4   4  14         45.18         45.64         5.99 o                         
  -3   4  14         29.08         30.69         4.88 o                         
  -2   4  14         70.40         81.53         7.83 o                         
  -1   4  14         16.36         17.60         1.29 o                         
   0   4  14         25.11         30.20         2.41 o                         
   1   4  14         16.58         18.99         2.04 o                         
   2   4  14         70.84         77.92         5.13 o                         
   3   4  14         29.06         29.40         2.39 o                         
  -5   5  14          1.98          1.19         0.70 o                         
  -4   5  14         15.96         17.91         1.82 o                         
  -3   5  14         96.59        100.13         8.16 o                         
  -2   5  14        136.57        149.92         8.19 o                         
  -1   5  14         29.52         29.03         2.00 o                         
   0   5  14          9.47          8.79         1.29 o                         
   1   5  14         29.36         35.47         3.82 o                         
   2   5  14        136.44        152.63        11.17 o                         
   3   5  14         96.51        104.28         5.57 o                         
   4   5  14         16.28         17.01         2.02 o                         
  -4   6  14          2.35          1.14         0.73 o                         
  -3   6  14          4.15          4.09         0.97 o                         
  -2   6  14         13.57         14.86         2.11 o                         
  -1   6  14         76.53         76.51         4.72 o                         
   0   6  14         11.18         12.36         2.04 o                         
   1   6  14         75.91         82.39         6.83 o                         
   2   6  14         13.66         15.48         2.34 o                         
   3   6  14          4.11          4.95         0.84 o                         
  -3   7  14          0.90          0.55         0.47 o                         
  -2   7  14         42.35         30.95         3.69 o                         
   0   7  14          0.44          0.91         0.50 o                         
   1   7  14         18.84         19.42         5.85 o                         
   3   7  14          0.86          1.50         0.67 o                         
   0   8  14          1.65          1.25         0.39 o                         
   1   8  14         22.04         20.11         2.01 o                         
   1   0  15          0.30          0.25         0.23 o                         
   2   0  15          3.67          3.37         0.54 o                         
   3   0  15          4.03          3.31         0.80 o                         
   4   0  15        580.02        655.02        29.94 o                         
   5   0  15         42.59         47.71         6.80 o                         
   6   0  15          0.19          1.18         0.56 o                         
  -6   1  15         14.03         13.67         1.46 o                         
  -5   1  15        153.81        176.49        13.91 o                         
  -4   1  15         99.96        108.00         6.44 o                         
  -3   1  15         74.49         77.09         5.79 o                         
  -2   1  15         20.99         25.38         1.85 o                         
  -1   1  15        149.63        155.29        14.57 o                         
   0   1  15         21.34         20.30         1.94 o                         
   1   1  15        148.12        150.09         6.10 o                         
   2   1  15         21.23         24.70         1.73 o                         
   3   1  15         74.54         75.63         6.42 o                         
   4   1  15         99.57         95.62         9.99 o                         
   5   1  15        153.52        166.48        28.34 o                         
   6   1  15         13.97         16.16         1.87 o                         
  -5   2  15         97.31         95.71         7.02 o                         
  -4   2  15        217.09        227.24        11.77 o                         
  -3   2  15        136.63        137.85         7.67 o                         
  -2   2  15         82.11         82.56         3.46 o                         
  -1   2  15         93.68         93.37         4.47 o                         
   0   2  15        150.34        157.79        10.73 o                         
   1   2  15         93.02         86.88         6.55 o                         
   2   2  15         82.64         83.82         4.15 o                         
   3   2  15        135.56        137.98         7.61 o                         
   4   2  15        217.35        205.13        16.21 o                         
   6   2  15         15.63         21.98         2.13 o                         
  -5   3  15         48.84         45.88         5.82 o                         
  -4   3  15         11.56          9.44         2.96 o                         
  -3   3  15         63.10         70.43         8.27 o                         
  -2   3  15         25.56         26.05         3.00 o                         
  -1   3  15         33.70         29.33         1.89 o                         
   0   3  15        294.82        279.86        18.09 o                         
   1   3  15         33.20         24.95         3.92 o                         
   2   3  15         25.64         25.29         2.55 o                         
   3   3  15         62.94         62.78         4.28 o                         
  -5   4  15          4.36          6.19         1.28 o                         
  -4   4  15         21.98         23.62         4.17 o                         
  -3   4  15        162.29        175.63        13.99 o                         
  -2   4  15         66.05         65.21         4.65 o                         
  -1   4  15         90.10         88.09         4.09 o                         
   0   4  15         35.27         34.51         2.65 o                         
   1   4  15         90.65         83.49         9.79 o                         
   2   4  15         66.20         67.56         6.60 o                         
   3   4  15        161.82        176.01         8.63 o                         
  -4   5  15          1.01          1.73         0.83 o                         
  -3   5  15         12.58         13.53         1.71 o                         
  -2   5  15         38.24         43.78         3.42 o                         
  -1   5  15         46.26         43.97         2.60 o                         
   0   5  15         39.03         46.18         6.50 o                         
   1   5  15         46.24         47.57         4.64 o                         
   2   5  15         37.96         41.82         4.35 o                         
   3   5  15         12.68         13.17         1.39 o                         
   4   5  15          0.98          0.73         0.50 o                         
  -4   6  15          4.15          3.70         0.72 o                         
  -3   6  15         35.04         33.95         4.13 o                         
  -2   6  15          4.32          3.47         0.94 o                         
  -1   6  15         12.55         14.29         1.64 o                         
   0   6  15          0.00          0.29         0.55 o                         
   1   6  15         12.53         15.29         2.34 o                         
   2   6  15          4.24          5.37         1.41 o                         
   3   6  15         34.73         34.37         3.47 o                         
  -3   7  15          3.45          2.05         0.73 o                         
  -2   7  15          1.10          0.49         0.65 o                         
   0   7  15          6.66          4.78         1.44 o                         
   1   7  15         17.90         13.49         3.90 o                         
   3   7  15          3.49          3.72         0.87 o                         
   0   0  16        501.93        471.14        21.16 o                         
   1   0  16          1.33          0.92         0.30 o                         
   2   0  16        149.05        138.17        11.55 o                         
   3   0  16         29.31         33.72         3.96 o                         
   4   0  16          9.54          9.55         1.42 o                         
   5   0  16         31.32         34.20         2.85 o                         
   6   0  16         15.93         21.18         4.67 o                         
  -6   1  16          7.60          6.44         0.95 o                         
  -5   1  16         22.80         25.92         2.44 o                         
  -4   1  16        337.21        324.72        44.33 o                         
  -3   1  16        106.66        115.06        18.33 o                         
  -2   1  16          2.91          3.40         0.69 o                         
  -1   1  16         49.82         53.68         2.77 o                         
   0   1  16        684.76        645.36        23.44 o                         
   1   1  16         49.94         55.40         2.90 o                         
   2   1  16          2.95          3.08         0.60 o                         
   3   1  16        107.52        104.54         6.33 o                         
   4   1  16        336.91        326.40        24.44 o                         
   5   1  16         22.96         28.36         4.21 o                         
   6   1  16          7.82          6.52         1.12 o                         
  -5   2  16         73.80         66.28         4.47 o                         
  -4   2  16         16.81         16.37         1.92 o                         
  -3   2  16        194.80        188.39         9.96 o                         
  -2   2  16         46.88         47.18         4.62 o                         
  -1   2  16         86.91         90.27         4.79 o                         
   0   2  16         29.60         37.91         3.62 o                         
   1   2  16         87.40         82.18         6.37 o                         
   2   2  16         46.28         48.02         2.76 o                         
   3   2  16        193.63        189.41         9.96 o                         
   4   2  16         16.61         14.58         3.28 o                         
   6   2  16         21.96         25.43         2.23 o                         
  -5   3  16         68.39         60.03         6.75 o                         
  -4   3  16         15.36         11.71         3.31 o                         
  -3   3  16         71.33         80.77         9.14 o                         
  -2   3  16          5.95          5.53         1.43 o                         
  -1   3  16         99.71         92.18         4.63 o                         
   0   3  16          0.22          0.62         0.56 o                         
   1   3  16         99.15         80.58         8.13 o                         
   2   3  16          5.98          5.85         1.12 o                         
   3   3  16         71.67         78.32         6.48 o                         
  -5   4  16         14.18         11.44         1.39 o                         
  -4   4  16         31.23         33.36         3.17 o                         
  -3   4  16          5.02          4.53         2.21 o                         
  -2   4  16         32.04         33.49         5.07 o                         
  -1   4  16         85.72         82.06         4.87 o                         
   0   4  16          1.18          1.05         0.53 o                         
   1   4  16         84.98         86.71        12.47 o                         
   2   4  16         32.44         32.56         2.95 o                         
   3   4  16          4.99          7.11         1.57 o                         
  -4   5  16          6.17          5.06         1.26 o                         
  -3   5  16          0.78          0.53         0.60 o                         
  -2   5  16         19.18         21.28         2.22 o                         
  -1   5  16         10.08         11.13         1.17 o                         
   0   5  16         22.53         24.47         2.22 o                         
   1   5  16          9.82         11.16         1.98 o                         
   2   5  16         19.18         20.23         2.81 o                         
   3   5  16          0.77         -0.14         0.65 o                         
  -4   6  16          7.25          7.09         0.93 o                         
  -3   6  16         16.95         16.43         1.40 o                         
  -2   6  16         24.20         26.66         3.63 o                         
  -1   6  16         16.36         18.44         2.95 o                         
   0   6  16         20.99         22.22         2.84 o                         
   1   6  16         16.48         16.77         2.40 o                         
   2   6  16         24.03         25.25         3.01 o                         
   3   6  16         16.83         18.11         2.28 o                         
  -2   7  16          1.61          0.59         0.68 o                         
   0   7  16         29.97         25.12         5.77 o                         
   1   7  16          9.43          9.72         1.85 o                         
   1   0  17        149.19        140.21         5.10 o                         
   2   0  17          0.71          1.07         0.58 o                         
   3   0  17        530.80        495.21        34.52 o                         
   4   0  17         36.76         41.73         7.25 o                         
   5   0  17         17.87         26.14         4.39 o                         
   6   0  17          0.00         -0.15         0.37 o                         
  -6   1  17         17.71         19.32         2.83 o                         
  -5   1  17         31.72         36.70         4.51 o                         
  -4   1  17         59.15         65.55         5.35 o                         
  -3   1  17         48.47         47.82         7.31 o                         
  -2   1  17         16.96         14.88         1.47 o                         
  -1   1  17          0.62          0.47         0.29 o                         
   0   1  17         18.09         17.63         1.77 o                         
   1   1  17          0.64          0.47         0.31 o                         
   2   1  17         16.84         16.92         1.46 o                         
   3   1  17         48.11         44.39         3.89 o                         
   4   1  17         59.96         66.87         9.72 o                         
   5   1  17         31.79         36.06         4.80 o                         
   6   1  17         17.73         23.09         2.14 o                         
  -5   2  17          1.36          1.96         1.46 o                         
  -4   2  17          7.66          6.46         1.93 o                         
  -3   2  17         85.61         86.76         5.45 o                         
  -2   2  17          0.61          0.96         0.50 o                         
  -1   2  17        267.20        260.97        11.18 o                         
   0   2  17         20.28         20.77         2.55 o                         
   1   2  17        266.69        298.27        19.55 o                         
   2   2  17          0.58          0.92         0.42 o                         
   3   2  17         85.68         83.84         5.40 o                         
   4   2  17          7.55          6.13         2.16 o                         
   5   2  17          1.28          1.35         0.67 o                         
  -5   3  17          0.88          1.05         1.12 o                         
  -4   3  17          7.46          5.34         2.20 o                         
  -3   3  17         21.74         18.83         4.06 o                         
  -2   3  17        120.03        123.53        10.59 o                         
  -1   3  17          4.87          4.50         1.45 o                         
   0   3  17         42.20         43.39         4.20 o                         
   1   3  17          4.95          4.65         1.84 o                         
   2   3  17        120.53        136.57         7.29 o                         
   3   3  17         22.28         25.33         3.09 o                         
  -5   4  17          7.80          6.22         1.74 o                         
  -4   4  17          3.20          4.46         1.06 o                         
  -3   4  17         22.96         27.61         3.58 o                         
  -2   4  17         12.71         12.52         2.27 o                         
  -1   4  17         73.47         75.62         3.63 o                         
   0   4  17          0.00         -0.16         0.39 o                         
   1   4  17         73.49         68.49         9.64 o                         
   2   4  17         12.47         13.15         2.01 o                         
   3   4  17         22.94         26.22         3.18 o                         
  -4   5  17          2.20          2.71         0.72 o                         
  -3   5  17          2.55          2.92         0.87 o                         
  -2   5  17          0.30          0.68         0.67 o                         
  -1   5  17          3.90          3.53         0.85 o                         
   0   5  17         99.41        100.00         7.92 o                         
   1   5  17          3.92          2.51         1.06 o                         
   2   5  17          0.31          0.15         0.68 o                         
   3   5  17          2.72          3.31         1.09 o                         
  -3   6  17         22.32         21.24         4.16 o                         
  -2   6  17          0.55          0.96         0.94 o                         
   0   6  17          8.32         10.90         1.89 o                         
   1   6  17         24.47         27.86         3.22 o                         
   2   6  17          0.54          0.41         0.73 o                         
   3   6  17         22.30         24.34         2.68 o                         
  -2   7  17          5.65          4.51         0.77 o                         
   0   7  17          0.47          0.18         0.39 o                         
   1   7  17         14.20         12.78         2.84 o                         
   2   7  17          5.60          6.19         1.19 o                         
   0   0  18          4.73          3.53         1.14 o                         
   1   0  18          0.85          1.01         0.38 o                         
   2   0  18         81.15         75.22         5.03 o                         
   3   0  18        111.86        117.08         7.29 o                         
   4   0  18        127.71        121.29        15.70 o                         
   5   0  18         48.55         54.64         6.48 o                         
  -5   1  18         24.48         25.96         2.89 o                         
  -4   1  18         54.33         62.36         5.12 o                         
  -3   1  18         62.34         62.34         7.81 o                         
  -2   1  18         39.17         41.40         3.25 o                         
  -1   1  18         18.93         18.60         1.52 o                         
   0   1  18          6.10          7.76         1.20 o                         
   1   1  18         18.73         20.04         1.59 o                         
   2   1  18         38.63         36.12         2.75 o                         
   3   1  18         62.06         50.46         5.41 o                         
   4   1  18         53.89         48.27         6.69 o                         
   5   1  18         24.26         26.32         2.20 o                         
  -5   2  18         27.89         19.34         3.60 o                         
  -4   2  18          4.96          3.22         1.98 o                         
  -3   2  18        175.47        164.42        14.85 o                         
  -2   2  18         87.36         99.15         6.25 o                         
  -1   2  18        235.54        257.98         9.02 o                         
   0   2  18        135.97        160.77        11.43 o                         
   1   2  18        235.06        270.01        18.07 o                         
   2   2  18         88.30         91.37         4.52 o                         
   3   2  18        176.53        171.08         9.38 o                         
   4   2  18          5.00          3.88         1.76 o                         
  -5   3  18         82.71         70.60         6.98 o                         
  -4   3  18         33.13         36.71         5.56 o                         
  -3   3  18         12.04         10.05         3.03 o                         
  -2   3  18         14.57         16.31         1.43 o                         
  -1   3  18         92.17         91.15         6.35 o                         
   0   3  18         77.33         83.76         6.90 o                         
   1   3  18         91.26         75.69         8.21 o                         
   2   3  18         14.45         15.24         1.63 o                         
   3   3  18         12.06         12.22         2.10 o                         
  -5   4  18          2.39          2.84         0.98 o                         
  -4   4  18          7.39          6.80         1.22 o                         
  -3   4  18         13.41         14.74         3.04 o                         
  -2   4  18         76.51         85.34        11.08 o                         
  -1   4  18         29.48         31.77         1.90 o                         
   0   4  18         36.67         39.34         4.09 o                         
   1   4  18         29.06         31.73         6.59 o                         
   2   4  18         75.68         82.62         5.54 o                         
   3   4  18         13.46         14.30         2.28 o                         
  -4   5  18          8.18         10.17         1.23 o                         
  -3   5  18         29.34         32.82         2.67 o                         
  -2   5  18        162.32        165.81         8.73 o                         
  -1   5  18          0.08          0.17         0.48 o                         
   0   5  18         36.98         42.85         4.36 o                         
   1   5  18          0.07         -0.15         0.71 o                         
   2   5  18        162.17        186.68        13.21 o                         
   3   5  18         29.36         39.19         3.94 o                         
  -3   6  18          6.84          6.08         0.98 o                         
  -2   6  18          6.90          7.85         1.19 o                         
   0   6  18         17.17         19.44         2.54 o                         
   1   6  18          7.92          8.32         1.67 o                         
   2   6  18          6.91          6.89         1.04 o                         
   3   6  18          6.79          6.45         1.28 o                         
  -2   7  18         10.55          9.31         2.30 o                         
   0   7  18          6.74          5.01         1.46 o                         
   1   7  18          5.86          4.82         1.75 o                         
   2   7  18         10.45         10.47         1.47 o                         
   1   0  19          1.07          0.54         0.32 o                         
   2   0  19         73.61         73.71         5.08 o                         
   3   0  19        128.93        140.01         8.43 o                         
   4   0  19         78.03         77.19         8.95 o                         
   5   0  19         25.22         24.41         2.12 o                         
  -5   1  19         44.87         49.36         6.11 o                         
  -4   1  19         52.85         48.07         4.21 o                         
  -3   1  19         56.20         48.81         6.86 o                         
  -2   1  19        129.98        129.18         6.13 o                         
  -1   1  19         41.86         36.53         3.04 o                         
   0   1  19          2.67          2.96         0.83 o                         
   1   1  19         40.91         34.53         2.30 o                         
   2   1  19        130.42        126.39         5.86 o                         
   3   1  19         56.16         51.15         4.08 o                         
   4   1  19         53.02         53.43         6.99 o                         
   5   1  19         44.64         43.40         5.37 o                         
  -5   2  19          0.41          0.55         0.91 o                         
  -4   2  19          8.07         11.57         3.15 o                         
  -3   2  19         53.17         49.94         6.95 o                         
  -2   2  19         50.20         48.42         3.91 o                         
  -1   2  19         89.17         93.55         5.66 o                         
   0   2  19          4.60          7.66         1.66 o                         
   1   2  19         89.73         96.15         7.94 o                         
   2   2  19         49.63         50.78         3.05 o                         
   3   2  19         53.69         52.06         4.02 o                         
   4   2  19          8.12          7.33         2.31 o                         
  -5   3  19          0.95          1.56         0.62 o                         
  -4   3  19          0.40         -0.35         1.23 o                         
  -3   3  19          0.38          0.25         0.61 o                         
  -2   3  19        191.77        221.11        11.67 o                         
  -1   3  19         51.12         48.33         3.17 o                         
   0   3  19          3.11          3.66         1.23 o                         
   1   3  19         50.85         50.73         6.50 o                         
   2   3  19        191.00        214.18        10.94 o                         
   3   3  19          0.37          0.17         0.58 o                         
  -4   4  19          1.39          1.52         0.66 o                         
  -3   4  19         21.37         25.52         4.65 o                         
  -2   4  19        156.98        170.46         7.56 o                         
  -1   4  19         80.64         82.51         4.96 o                         
   0   4  19          1.75          2.11         0.99 o                         
   1   4  19         80.10         92.17         5.99 o                         
   2   4  19        156.54        184.70         9.02 o                         
   3   4  19         21.00         24.28         3.04 o                         
  -4   5  19          5.21          3.41         0.70 o                         
  -3   5  19         32.59         35.67         2.74 o                         
  -2   5  19         39.46         44.17         2.67 o                         
  -1   5  19          7.34          7.72         1.22 o                         
   0   5  19          0.10          0.15         0.64 o                         
   1   5  19          7.30          6.32         1.64 o                         
   2   5  19         39.12         47.07         3.31 o                         
   3   5  19         32.58         38.02         3.80 o                         
  -3   6  19         29.25         23.37         4.74 o                         
  -2   6  19         10.35          9.19         1.26 o                         
   0   6  19          8.73         10.50         1.78 o                         
   1   6  19          8.53          8.15         1.61 o                         
   2   6  19         10.42         11.29         1.30 o                         
   3   6  19         29.06         26.92         2.72 o                         
  -1   7  19          4.24          5.76         1.23 o                         
   0   7  19          0.18          0.04         0.38 o                         
   1   7  19          4.18          4.14         0.58 o                         
   0   0  20        245.23        244.31        17.19 o                         
   1   0  20         87.73         77.64         5.03 o                         
   2   0  20          3.36          2.71         0.88 o                         
   3   0  20         49.05         37.99         3.59 o                         
   4   0  20         82.78         79.13         9.01 o                         
   5   0  20          9.90          8.19         2.30 o                         
  -5   1  20          4.89          5.20         1.92 o                         
  -3   1  20        227.17        211.90        17.69 o                         
  -2   1  20        140.51        132.25         7.98 o                         
  -1   1  20        253.29        237.28         9.63 o                         
   0   1  20        571.84        532.21        24.28 o                         
   1   1  20        252.88        239.76         9.73 o                         
   2   1  20        140.29        139.50         6.38 o                         
   3   1  20        228.56        214.97        18.67 o                         
   4   1  20         14.89         11.93         3.06 o                         
   5   1  20          4.99          4.76         1.69 o                         
  -5   2  20          6.54          5.53         1.81 o                         
  -4   2  20        105.98         91.80         9.64 o                         
  -3   2  20         13.76          9.70         2.99 o                         
  -2   2  20        284.66        288.81        12.09 o                         
  -1   2  20        156.13        168.44         7.30 o                         
   0   2  20          0.21          0.17         0.58 o                         
   1   2  20        155.26        172.94        12.66 o                         
   2   2  20        284.56        299.20        10.47 o                         
   3   2  20         13.60         10.44         1.68 o                         
   4   2  20        106.14         98.77         9.50 o                         
  -5   3  20          3.75          4.07         0.94 o                         
  -4   3  20          2.23          2.65         0.87 o                         
  -3   3  20          5.35          3.34         1.06 o                         
  -2   3  20        308.35        311.63        16.17 o                         
  -1   3  20        274.66        266.88        12.01 o                         
   0   3  20         20.35         23.11         3.06 o                         
   1   3  20        274.04        290.93        31.46 o                         
   2   3  20        308.54        328.62        13.30 o                         
   3   3  20          5.37          4.07         1.28 o                         
  -4   4  20          4.09          4.87         0.78 o                         
  -3   4  20        102.85        108.77         5.23 o                         
  -2   4  20         18.76         19.32         1.53 o                         
  -1   4  20         42.65         40.67         2.71 o                         
   0   4  20          0.01         -0.17         0.68 o                         
   1   4  20         42.81         43.40         3.64 o                         
   2   4  20         18.89         20.36         2.36 o                         
   3   4  20        102.72        115.05         8.91 o                         
  -3   5  20         30.56         30.37         2.39 o                         
  -2   5  20         30.50         35.39         5.83 o                         
  -1   5  20          0.27          0.17         0.42 o                         
   0   5  20          0.60          0.94         0.85 o                         
   1   5  20          0.29          0.47         0.71 o                         
   2   5  20         30.59         33.51         2.65 o                         
   3   5  20         30.66         29.42         3.18 o                         
  -2   6  20         40.27         50.01         4.50 o                         
  -1   6  20          3.34          4.88         1.40 o                         
   0   6  20         45.32         49.83         4.53 o                         
   1   6  20          3.44          4.94         1.38 o                         
   2   6  20         40.26         49.58         3.11 o                         
   0   7  20          1.23          0.90         0.36 o                         
   1   0  21        834.40        712.68        31.84 o                         
   2   0  21        111.19        120.69         7.16 o                         
   3   0  21         80.31         70.48         5.29 o                         
   4   0  21          4.29          3.60         1.90 o                         
   5   0  21          3.84          3.56         1.47 o                         
  -5   1  21          7.29          7.11         2.04 o                         
  -3   1  21         35.66         38.26         5.91 o                         
  -2   1  21        155.53        134.28        13.30 o                         
  -1   1  21        266.08        247.38        10.12 o                         
   0   1  21         32.32         30.85         4.49 o                         
   1   1  21        266.42        247.48        10.12 o                         
   2   1  21        156.35        149.16         8.53 o                         
   3   1  21         35.41         29.65         3.01 o                         
   4   1  21         21.63         19.22         3.75 o                         
   5   1  21          7.27          3.92         1.46 o                         
  -5   2  21          9.70          6.60         1.78 o                         
  -4   2  21         31.13         27.23         4.61 o                         
  -3   2  21          3.97          8.25         2.80 o                         
  -2   2  21        106.57        107.79         5.70 o                         
  -1   2  21        183.64        192.71         8.39 o                         
   0   2  21         35.30         36.47         4.23 o                         
   1   2  21        184.22        187.92        13.76 o                         
   2   2  21        106.08        101.04         4.51 o                         
   3   2  21          3.88          5.39         1.31 o                         
   4   2  21         31.08         24.08         3.97 o                         
  -4   3  21          9.50         11.40         1.49 o                         
  -3   3  21        152.15        151.06        13.47 o                         
  -2   3  21         65.97         64.69         4.01 o                         
  -1   3  21         55.12         59.11         3.40 o                         
   0   3  21        144.52        153.45        11.54 o                         
   1   3  21         54.79         64.02         4.63 o                         
   2   3  21         65.54         68.67         3.72 o                         
   3   3  21        152.99        166.16        12.16 o                         
  -4   4  21          3.03          3.57         0.62 o                         
  -3   4  21         25.22         28.27         2.39 o                         
  -2   4  21         96.06        106.35         5.87 o                         
  -1   4  21        111.76        123.49         6.61 o                         
   0   4  21         73.71         77.95         6.84 o                         
   1   4  21        112.23        113.69         9.55 o                         
   2   4  21         95.83        109.55         7.46 o                         
   3   4  21         25.43         30.83         3.50 o                         
  -3   5  21         68.14         71.07         6.08 o                         
  -2   5  21         38.07         45.46         4.30 o                         
  -1   5  21         22.44         25.10         1.85 o                         
   0   5  21          0.00          0.32         0.56 o                         
   1   5  21         22.20         25.52         2.30 o                         
   2   5  21         37.92         42.04         3.00 o                         
   3   5  21         68.68         69.20         5.69 o                         
  -2   6  21         36.92         34.40         3.31 o                         
  -1   6  21          3.92          7.42         1.57 o                         
   0   6  21         23.00         27.10         2.98 o                         
   1   6  21          3.92          4.44         0.84 o                         
   2   6  21         37.17         36.60         2.44 o                         
   0   0  22         89.58         85.60         8.10 o                         
   1   0  22        161.82        159.22         8.91 o                         
   2   0  22        194.08        189.38        14.23 o                         
   3   0  22          0.07          0.28         0.69 o                         
   4   0  22          5.92          3.62         1.73 o                         
   5   0  22          1.21          0.40         0.71 o                         
  -5   1  22         12.94         13.45         2.48 o                         
  -3   1  22        113.99        116.98        11.51 o                         
  -2   1  22        183.67        150.61         9.04 o                         
  -1   1  22        305.13        282.66        11.50 o                         
   0   1  22       1118.31       1091.29        47.88 o                         
   1   1  22        306.05        284.22        11.50 o                         
   2   1  22        182.81        171.33         9.59 o                         
   3   1  22        114.14        122.28         7.56 o                         
   4   1  22          1.34          1.23         1.11 o                         
   5   1  22         13.06          9.94         1.99 o                         
  -5   2  22          0.40          0.17         0.61 o                         
  -4   2  22          4.50          3.66         1.81 o                         
  -3   2  22         56.31         47.72         6.54 o                         
  -2   2  22        121.14        115.15         6.00 o                         
  -1   2  22         29.87         32.17         2.50 o                         
   0   2  22         71.18         66.78         6.43 o                         
   1   2  22         29.95         31.57         3.97 o                         
   2   2  22        121.20        111.36         4.86 o                         
   3   2  22         56.20         52.87         4.17 o                         
   4   2  22          4.63          3.42         1.47 o                         
  -4   3  22          8.19          6.87         2.05 o                         
  -3   3  22          4.16          6.75         2.31 o                         
  -2   3  22        158.81        149.54         9.24 o                         
  -1   3  22         20.73         19.46         1.66 o                         
   0   3  22        263.34        305.57        20.72 o                         
   1   3  22         20.79         21.86         2.01 o                         
   2   3  22        158.39        151.30         6.08 o                         
   3   3  22          4.19          3.51         1.29 o                         
  -4   4  22          3.93          2.23         0.87 o                         
  -3   4  22         35.55         37.12         4.10 o                         
  -2   4  22         19.04         24.90         2.37 o                         
   0   4  22          5.13          4.35         1.49 o                         
   1   4  22         21.58         29.61         3.50 o                         
   2   4  22         19.44         23.31         2.21 o                         
   3   4  22         35.50         40.27         4.13 o                         
  -3   5  22          1.29          1.25         0.76 o                         
  -2   5  22         17.77         17.84         1.81 o                         
  -1   5  22        243.69        317.44        21.21 o                         
   0   5  22          0.03         -0.15         0.64 o                         
   1   5  22        243.15        294.57        14.97 o                         
   2   5  22         17.75         17.61         1.73 o                         
   3   5  22          1.30          2.17         0.84 o                         
  -2   6  22         23.78         23.24         3.11 o                         
  -1   6  22          1.44          2.36         0.90 o                         
   0   6  22         24.84         27.90         2.98 o                         
   1   6  22          1.41          1.81         0.57 o                         
   2   6  22         23.51         25.38         1.92 o                         
   1   0  23        220.18        221.47        11.74 o                         
   2   0  23        147.48        128.49        10.72 o                         
   3   0  23         41.50         37.84         3.60 o                         
   4   0  23          2.40          0.29         0.97 o                         
   5   0  23          0.98          1.32         0.87 o                         
  -3   1  23         31.31         32.78         5.18 o                         
  -2   1  23        154.25        142.76         8.73 o                         
  -1   1  23         26.84         25.53         1.96 o                         
   0   1  23        322.67        339.36        16.84 o                         
   1   1  23         26.86         22.14         2.36 o                         
   2   1  23        153.89        147.46         8.61 o                         
   3   1  23         31.21         26.62         2.84 o                         
   4   1  23          4.60          4.13         1.69 o                         
  -4   2  23          2.64          3.25         1.57 o                         
  -3   2  23         37.35         34.26         5.26 o                         
  -2   2  23         46.54         40.37         3.04 o                         
  -1   2  23        340.64        326.21        13.20 o                         
   0   2  23         75.52         84.86         7.78 o                         
   1   2  23        340.63        319.30        21.69 o                         
   2   2  23         46.90         40.39         2.50 o                         
   3   2  23         37.04         36.58         3.31 o                         
   4   2  23          2.74          2.11         1.19 o                         
  -4   3  23         32.83         26.60         3.72 o                         
  -3   3  23         13.62         12.22         2.92 o                         
  -2   3  23         74.03         62.85         3.91 o                         
  -1   3  23         15.30         14.63         1.44 o                         
   0   3  23        339.61        381.40        25.33 o                         
   1   3  23         15.12         13.72         1.56 o                         
   2   3  23         74.37         64.39         3.30 o                         
   3   3  23         13.37         12.04         2.20 o                         
  -3   4  23          8.74         10.52         1.93 o                         
  -2   4  23         49.38         53.56         5.21 o                         
  -1   4  23        100.75         99.02         6.25 o                         
   0   4  23        101.98        109.67         8.89 o                         
   1   4  23        100.52        102.66         5.67 o                         
   2   4  23         49.64         53.06         6.06 o                         
   3   4  23          8.95         11.96         2.04 o                         
  -3   5  23          9.55          8.13         1.40 o                         
  -2   5  23          1.09          1.19         0.79 o                         
  -1   5  23         32.41         46.55         4.68 o                         
   0   5  23         43.23         53.37         5.03 o                         
   1   5  23         32.21         38.06         2.86 o                         
   2   5  23          1.08          0.52         0.50 o                         
   3   5  23          9.55          8.39         1.47 o                         
  -1   6  23         12.34         11.86         1.81 o                         
   0   6  23         70.68         64.84         5.24 o                         
   1   6  23         12.21         13.58         1.38 o                         
   0   0  24        114.79         98.02         9.39 o                         
   1   0  24          9.81          7.54         1.54 o                         
   2   0  24          0.38          0.52         1.03 o                         
   3   0  24         88.32         72.31         5.31 o                         
   4   0  24          1.46          1.29         0.99 o                         
  -3   1  24         22.10         28.62         4.70 o                         
  -2   1  24         64.41         53.89         4.60 o                         
  -1   1  24         51.58         53.01         3.64 o                         
   0   1  24         46.02         52.24         4.36 o                         
   1   1  24         51.56         48.02         5.58 o                         
   2   1  24         64.10         56.93         4.48 o                         
   3   1  24         21.66         20.89         2.44 o                         
   4   1  24          3.03          2.17         1.19 o                         
  -4   2  24         19.78         20.46         3.33 o                         
  -3   2  24         37.40         34.30         5.09 o                         
  -2   2  24          5.71          6.89         1.66 o                         
  -1   2  24         24.55         19.40         2.58 o                         
   0   2  24         41.71         43.99         4.08 o                         
   1   2  24         24.90         21.46         3.28 o                         
   2   2  24          5.77          8.00         1.31 o                         
   3   2  24         37.29         34.90         3.17 o                         
   4   2  24         19.68         21.84         3.25 o                         
  -4   3  24         21.92         25.47         2.15 o                         
  -3   3  24         21.33         17.39         2.64 o                         
  -2   3  24          9.51          9.94         1.38 o                         
  -1   3  24        100.05        102.81         6.05 o                         
   0   3  24        200.76        223.01        16.13 o                         
   1   3  24        100.39        106.62         5.44 o                         
   2   3  24          9.21          8.30         1.05 o                         
   3   3  24         21.57         21.56         2.96 o                         
  -3   4  24          1.33          0.88         0.61 o                         
  -2   4  24         54.59         56.67         5.31 o                         
  -1   4  24          1.34          1.53         0.62 o                         
   0   4  24          1.90          1.67         1.06 o                         
   1   4  24          1.43          1.97         0.69 o                         
   2   4  24         54.41         54.07         3.65 o                         
   3   4  24          1.34          1.37         0.85 o                         
  -2   5  24          5.09          4.47         1.11 o                         
  -1   5  24         36.58         38.07         3.97 o                         
   0   5  24         66.06         69.53         5.99 o                         
   1   5  24         36.49         35.65         2.68 o                         
   2   5  24          5.26          4.88         0.84 o                         
   1   0  25         28.09         22.51         2.27 o                         
   2   0  25        108.29         91.51         8.63 o                         
   3   0  25          0.93          2.14         0.93 o                         
   4   0  25          2.38          1.57         1.05 o                         
  -3   1  25         33.10         26.72         4.36 o                         
  -2   1  25         18.91         18.62         3.77 o                         
  -1   1  25         35.37         36.51         3.82 o                         
   0   1  25          3.24          1.65         0.96 o                         
   2   1  25         18.68         15.45         2.16 o                         
   3   1  25         33.17         28.76         2.90 o                         
   4   1  25          1.99          1.25         0.97 o                         
  -4   2  25          6.18          3.25         1.34 o                         
  -3   2  25         34.50         35.59         4.97 o                         
  -2   2  25         42.67         41.39         4.00 o                         
  -1   2  25         77.47         73.59         4.18 o                         
   0   2  25         20.72         20.97         2.57 o                         
   1   2  25         76.99         72.37         7.16 o                         
   2   2  25         42.67         41.27         3.00 o                         
   3   2  25         34.45         31.44         3.43 o                         
  -3   3  25         20.96         19.78         3.24 o                         
  -2   3  25         16.10         15.79         2.27 o                         
  -1   3  25         28.42         28.27         2.31 o                         
   0   3  25         70.61         80.80         7.48 o                         
   1   3  25         28.28         28.07         2.03 o                         
   2   3  25         16.25         17.97         1.82 o                         
   3   3  25         21.14         19.34         2.77 o                         
  -2   4  25          4.70          4.47         1.29 o                         
  -1   4  25         32.25         32.98         2.37 o                         
   0   4  25         28.26         21.86         3.09 o                         
   1   4  25         32.22         34.49         2.44 o                         
   2   4  25          4.70          5.35         1.06 o                         
   3   4  25          9.07         11.14         1.84 o                         
  -1   5  25         21.13         22.09         2.74 o                         
   0   5  25         31.23         32.96         3.54 o                         
   1   5  25         21.25         21.79         1.92 o                         
   2   5  25         17.99         18.11         2.34 o                         
   0   0  26         58.87         55.02         6.67 o                         
   1   0  26         20.08         17.89         2.28 o                         
   2   0  26          5.14          3.92         1.67 o                         
   3   0  26          1.35          1.38         1.25 o                         
   4   0  26          0.30          0.18         0.58 o                         
  -3   1  26         10.81          9.90         2.57 o                         
  -2   1  26          1.82          1.66         1.34 o                         
  -1   1  26         25.88         26.81         2.49 o                         
   0   1  26          6.85          4.99         1.89 o                         
   1   1  26         26.11         27.70         4.50 o                         
   2   1  26          1.90          2.39         0.80 o                         
   3   1  26         10.91         11.75         1.77 o                         
  -3   2  26          7.65          5.28         1.84 o                         
  -2   2  26          7.34          5.93         2.03 o                         
  -1   2  26          3.81          3.90         1.06 o                         
   0   2  26          0.40          0.26         0.66 o                         
   1   2  26          3.74          3.17         1.23 o                         
   2   2  26          7.52          7.99         1.22 o                         
   3   2  26          7.58          6.22         1.25 o                         
  -3   3  26          4.25          3.27         1.26 o                         
  -2   3  26          2.27          1.39         0.82 o                         
  -1   3  26          3.12          3.13         0.81 o                         
   0   3  26          1.32          0.87         1.02 o                         
   1   3  26          3.03          2.40         0.69 o                         
   2   3  26          2.35          2.19         0.70 o                         
   3   3  26          4.22          4.33         1.29 o                         
  -1   4  26         24.23         24.41         3.13 o                         
   0   4  26          2.25          1.95         1.11 o                         
   1   4  26         24.44         24.21         2.23 o                         
   2   4  26          0.35          0.15         0.67 o                         
  -1   5  26         14.88         15.48         2.14 o                         
   0   5  26          3.60          5.53         1.32 o                         
   1   5  26         14.74         13.90         1.43 o                         
   1   0  27         15.34         17.52         2.50 o                         
   2   0  27         16.58         15.41         2.98 o                         
   3   0  27          0.21          0.74         0.82 o                         
  -3   1  27          3.57          3.80         1.58 o                         
  -2   1  27         13.73         13.94         2.21 o                         
  -1   1  27          9.51          6.79         1.61 o                         
   0   1  27          3.62          2.68         1.46 o                         
   1   1  27          9.41         10.20         2.75 o                         
   2   1  27         14.12         12.47         1.55 o                         
   3   1  27          3.64          1.67         0.79 o                         
  -3   2  27         10.45         10.26         2.33 o                         
  -2   2  27         13.09         11.74         2.04 o                         
  -1   2  27         23.60         28.61         2.50 o                         
   0   2  27          7.00          8.43         2.07 o                         
   1   2  27         23.71         24.42         2.97 o                         
   2   2  27         13.22         12.74         2.42 o                         
   3   2  27         10.45         10.60         2.23 o                         
  -3   3  27         20.70         14.78         2.31 o                         
  -2   3  27          0.99          1.87         0.76 o                         
  -1   3  27          1.09          0.88         0.66 o                         
   0   3  27         12.25         17.71         2.92 o                         
   1   3  27          1.03          0.54         0.55 o                         
   2   3  27          1.00          1.04         0.52 o                         
   3   3  27         20.73         17.15         2.42 o                         
   0   4  27          7.24          8.12         1.82 o                         
   1   4  27          7.78          8.63         1.81 o                         
   2   4  27          2.65          1.92         0.87 o                         
   0   0  28         31.73         29.10         4.56 o                         
   1   0  28          6.40          6.33         1.57 o                         
   2   0  28         13.08         14.79         2.86 o                         
   3   0  28          4.15          2.66         1.28 o                         
  -3   1  28          9.61          7.14         1.95 o                         
  -2   1  28          2.92          3.49         2.27 o                         
  -1   1  28          3.25          3.49         1.23 o                         
   0   1  28          0.26         -0.30         0.70 o                         
   1   1  28          3.35          2.16         1.38 o                         
   2   1  28          2.86          3.50         0.86 o                         
   3   1  28          9.56          5.93         1.69 o                         
  -3   2  28          0.10         -0.20         0.68 o                         
  -2   2  28          0.24         -0.25         0.53 o                         
  -1   2  28          4.94          5.50         1.09 o                         
   0   2  28          6.07          5.34         1.28 o                         
   1   2  28          4.90          6.64         2.44 o                         
   2   2  28          0.21          0.44         0.45 o                         
   3   2  28          0.11         -0.35         0.38 o                         
  -1   3  28          0.52          0.01         0.53 o                         
   0   3  28          1.41          0.61         0.88 o                         
   1   3  28          0.56          0.11         0.49 o                         
   2   3  28          2.42          3.37         1.26 o                         
   0   4  28          2.18          1.70         0.87 o                         
   1   4  28         11.16         12.86         2.13 o                         
   1   0  29          1.54          0.30         1.09 o                         
   2   0  29          1.01          0.89         0.81 o                         
   3   0  29          5.92          8.63         1.95 o                         
  -2   1  29          1.36          1.52         0.79 o                         
  -1   1  29          0.67          0.01         0.69 o                         
   0   1  29          4.01          3.66         1.20 o                         
   1   1  29          0.73          0.87         0.81 o                         
   2   1  29          1.38          1.42         0.59 o                         
  -2   2  29          6.42          7.31         1.36 o                         
  -1   2  29          0.09          0.13         0.44 o                         
   0   2  29         27.70         22.19         2.42 o                         
   1   2  29          0.10          0.47         0.58 o                         
   2   2  29          6.33          7.80         1.13 o                         
  -1   3  29         13.17         15.23         2.86 o                         
   0   3  29          0.78          0.52         0.60 o                         
   1   3  29         13.01         16.98         1.64 o                         
   0   0  30         23.85         25.02         4.20 o                         
   1   0  30          0.04          0.29         0.76 o                         
   2   0  30          3.59          3.60         0.97 o                         
  -2   1  30          5.06          5.49         1.18 o                         
  -1   1  30          4.64          2.91         1.09 o                         
   0   1  30          6.65          7.00         1.42 o                         
   1   1  30          4.61          3.63         1.21 o                         
   2   1  30          5.12          6.11         1.20 o                         
  -1   2  30          0.72          1.73         0.77 o                         
   0   2  30          7.35          8.18         1.54 o                         
   1   2  30          0.69          0.54         0.49 o                         
   0   3  30          3.12          4.28         1.00 o                         
   1   0  31          1.98          2.79         0.69 o                         
  -1   1  31          5.22          3.51         1.20 o                         
   0   1  31         13.38         13.67         2.63 o                         
   1   1  31          5.16          6.05         1.05 o                         
   0   2  31          7.16          8.28         1.39 o                         
                                                                                
